# Supplementary material for: Tumor-secreted LCN2 impairs gastric cancer progression via autocrine inhibition of the 24p3R/JNK/c-Jun/SPARC axis
Source: Cell Death Dis. 2024 Oct 18;15(10):756. doi: 10.1038/s41419-024-07153-z (PMC11489581; doi:10.1038/s41419-024-07153-z)
Supplement: Supplementary file 2 — Supplementary Table 7-RNA-seq data about shNC and shLCN2 [file 41419_2024_7153_MOESM2_ESM.xls]

id	NC-sgRNA_count	LCN2-sgRNA_count	NC-sgRNA_fpkm	LCN2-sgRNA_fpkm	NC-sgRNA_mean	LCN2-sgRNA_mean	log2(fc)	PValue	FDR	Symbol	Description	KEGG_A_class	KEGG_B_class	Pathway	K_ID	GO Component	GO Function	GO Process
ENSG00000003989	183	307	1.35	2.93	1.35	2.93	1.11794125737142	1.08973614202613e-10	1.27052741041911e-09	SLC7A2	solute carrier family 7 member 2 [Source:HGNC Symbol;Acc:HGNC:11060]	-	-	-	-	GO:0005886//plasma membrane;GO:0005887//integral component of plasma membrane;GO:0016020//membrane;GO:0016021//integral component of membrane;GO:0030054//cell junction	GO:0000064//L-ornithine transmembrane transporter activity;GO:0015171//amino acid transmembrane transporter activity;GO:0015174//basic amino acid transmembrane transporter activity;GO:0015179//L-amino acid transmembrane transporter activity;GO:0015181//arginine transmembrane transporter activity;GO:0015189//L-lysine transmembrane transporter activity;GO:0022857//transmembrane transporter activity…	GO:0002537//nitric oxide production involved in inflammatory response;GO:0006809//nitric oxide biosynthetic process;GO:0006865//amino acid transport;GO:0015807//L-amino acid transport;GO:0015809//arginine transport;GO:0042116//macrophage activation;GO:0043030//regulation of macrophage activation;GO:0050727//regulation of inflammatory response;GO:0055085//transmembrane transport;GO:0089718//amino …
ENSG00000005379	8	0	0.18	0.00	0.18	0.001	-7.49185309632967	0.00782344105430495	0.0242204356123801	TSPOAP1	TSPO associated protein 1 [Source:HGNC Symbol;Acc:HGNC:16831]	-	-	-	-	GO:0005737//cytoplasm;GO:0005739//mitochondrion;GO:0005829//cytosol;GO:0044305//calyx of Held;GO:0098978//glutamatergic synapse	GO:0005515//protein binding;GO:0030156//benzodiazepine receptor binding;GO:0099626//voltage-gated calcium channel activity involved in regulation of presynaptic cytosolic calcium levels	GO:0006700//C21-steroid hormone biosynthetic process;GO:0007269//neurotransmitter secretion;GO:0008150//biological_process;GO:0014047//glutamate secretion;GO:0099509//regulation of presynaptic cytosolic calcium ion concentration
ENSG00000005961	7	0	0.12	0.00	0.12	0.001	-6.90689059560852	0.0156414095306755	0.0437438283958989	ITGA2B	integrin subunit alpha 2b [Source:HGNC Symbol;Acc:HGNC:6138]	Human Diseases;Environmental Information Processing;Human Diseases;Environmental Information Processing;Cellular Processes;Cellular Processes;Organismal Systems;Human Diseases;Human Diseases;Organismal Systems;Human Diseases;Human Diseases;Environmental Information Processing;Human Diseases	Cancers;Signal transduction;Infectious diseases;Signal transduction;Cell motility;Cellular community - eukaryotes;Immune system;Cardiovascular diseases;Cardiovascular diseases;Immune system;Cancers;Cardiovascular diseases;Signaling molecules and interaction;Cardiovascular diseases	ko05200//Pathways in cancer;ko04151//PI3K-Akt signaling pathway;ko05165//Human papillomavirus infection;ko04015//Rap1 signaling pathway;ko04810//Regulation of actin cytoskeleton;ko04510//Focal adhesion;ko04640//Hematopoietic cell lineage;ko05414//Dilated cardiomyopathy (DCM);ko05418//Fluid shear stress and atherosclerosis;ko04611//Platelet activation;ko05222//Small cell lung cancer;ko05410//Hyper…	K06476;K06476;K06476;K06476;K06476;K06476;K06476;K06476;K06476;K06476;K06476;K06476;K06476;K06476	GO:0005886//plasma membrane;GO:0005925//focal adhesion;GO:0008305//integrin complex;GO:0009897//external side of plasma membrane;GO:0009986//cell surface;GO:0016020//membrane;GO:0016021//integral component of membrane;GO:0031092//platelet alpha granule membrane;GO:0070062//extracellular exosome;GO:0072562//blood microparticle	GO:0005515//protein binding;GO:0042802//identical protein binding;GO:0046872//metal ion binding;GO:0050840//extracellular matrix binding;GO:0070051//fibrinogen binding	GO:0002576//platelet degranulation;GO:0002687//positive regulation of leukocyte migration;GO:0007155//cell adhesion;GO:0007160//cell-matrix adhesion;GO:0007229//integrin-mediated signaling pathway;GO:0030198//extracellular matrix organization;GO:0045652//regulation of megakaryocyte differentiation;GO:0070527//platelet aggregation
ENSG00000006459	363	801	2.00	4.81	2	4.81	1.26603689399532	9.34752533264669e-45	8.26836192897346e-43	KDM7A	lysine demethylase 7A [Source:HGNC Symbol;Acc:HGNC:22224]	-	-	-	-	GO:0005634//nucleus;GO:0005654//nucleoplasm;GO:0005730//nucleolus	GO:0005506//iron ion binding;GO:0008270//zinc ion binding;GO:0016491//oxidoreductase activity;GO:0016706//oxidoreductase activity, acting on paired donors, with incorporation or reduction of molecular oxygen, 2-oxoglutarate as one donor, and incorporation of one atom each of oxygen into both donors;GO:0032454//histone demethylase activity (H3-K9 specific);GO:0035064//methylated histone binding;GO…	GO:0006325//chromatin organization;GO:0007399//nervous system development;GO:0030901//midbrain development;GO:0033169//histone H3-K9 demethylation;GO:0035574//histone H4-K20 demethylation;GO:0045893//positive regulation of transcription, DNA-templated;GO:0055114//oxidation-reduction process;GO:0070544//histone H3-K36 demethylation;GO:0071557//histone H3-K27 demethylation
ENSG00000006788	22	6	0.19	0.06	0.19	0.06	-1.66296501272243	0.00595707934546557	0.0190834453578281	MYH13	myosin heavy chain 13 [Source:HGNC Symbol;Acc:HGNC:7571]	Human Diseases;Human Diseases;Cellular Processes	Infectious diseases;Infectious diseases;Cellular community - eukaryotes	ko05130//Pathogenic Escherichia coli infection;ko05132//Salmonella infection;ko04530//Tight junction	K10352;K10352;K10352	GO:0005737//cytoplasm;GO:0005859//muscle myosin complex;GO:0016459//myosin complex;GO:0030016//myofibril;GO:0032982//myosin filament;GO:0070062//extracellular exosome	GO:0000146//microfilament motor activity;GO:0000166//nucleotide binding;GO:0003774//motor activity;GO:0003779//actin binding;GO:0005515//protein binding;GO:0005516//calmodulin binding;GO:0005524//ATP binding;GO:0051015//actin filament binding	GO:0006936//muscle contraction;GO:0009267//cellular response to starvation
ENSG00000007171	18	43	0.23	0.57	0.23	0.57	1.30932805810773	0.000506901204078183	0.0021357514508394	NOS2	nitric oxide synthase 2 [Source:HGNC Symbol;Acc:HGNC:7873]	Metabolism;Human Diseases;Human Diseases;Environmental Information Processing;Human Diseases;Human Diseases;Human Diseases;Environmental Information Processing;Organismal Systems;Environmental Information Processing;Human Diseases;Human Diseases;Human Diseases;Cellular Processes;Human Diseases;Metabolism;Metabolism	Global and overview maps;Cancers;Neurodegenerative diseases;Signal transduction;Infectious diseases;Infectious diseases;Infectious diseases;Signal transduction;Endocrine system;Signal transduction;Infectious diseases;Infectious diseases;Cancers;Transport and catabolism;Infectious diseases;Amino acid metabolism;Amino acid metabolism	ko01100//Metabolic pathways;ko05200//Pathways in cancer;ko05010//Alzheimer disease;ko04020//Calcium signaling pathway;ko05152//Tuberculosis;ko05146//Amoebiasis;ko05140//Leishmaniasis;ko04371//Apelin signaling pathway;ko04926//Relaxin signaling pathway;ko04066//HIF-1 signaling pathway;ko05145//Toxoplasmosis;ko05142//Chagas disease (American trypanosomiasis);ko05222//Small cell lung cancer;ko04146/…	K13241;K13241;K13241;K13241;K13241;K13241;K13241;K13241;K13241;K13241;K13241;K13241;K13241;K13241;K13241;K13241;K13241	GO:0005634//nucleus;GO:0005737//cytoplasm;GO:0005777//peroxisome;GO:0005782//peroxisomal matrix;GO:0005829//cytosol;GO:0005886//plasma membrane;GO:0012506//vesicle membrane;GO:0030863//cortical cytoskeleton;GO:0048471//perinuclear region of cytoplasm	GO:0003958//NADPH-hemoprotein reductase activity;GO:0004517//nitric-oxide synthase activity;GO:0005515//protein binding;GO:0005516//calmodulin binding;GO:0010181//FMN binding;GO:0016491//oxidoreductase activity;GO:0016709//oxidoreductase activity, acting on paired donors, with incorporation or reduction of molecular oxygen, NAD(P)H as one donor, and incorporation of one atom of oxygen;GO:0020037/…	GO:0001666//response to hypoxia;GO:0001912//positive regulation of leukocyte mediated cytotoxicity;GO:0002227//innate immune response in mucosa;GO:0006527//arginine catabolic process;GO:0006625//protein targeting to peroxisome;GO:0006801//superoxide metabolic process;GO:0006809//nitric oxide biosynthetic process;GO:0006954//inflammatory response;GO:0007263//nitric oxide mediated signal transducti…
ENSG00000010361	13	29	0.59	1.20	0.59	1.2	1.02424754624668	0.00798014398358059	0.0246255874087012	FUZ	fuzzy planar cell polarity protein [Source:HGNC Symbol;Acc:HGNC:26219]	-	-	-	-	GO:0005737//cytoplasm;GO:0005856//cytoskeleton;GO:0042995//cell projection;GO:0070062//extracellular exosome	GO:0005515//protein binding	GO:0001736//establishment of planar polarity;GO:0001843//neural tube closure;GO:0001942//hair follicle development;GO:0007275//multicellular organism development;GO:0008285//negative regulation of cell proliferation;GO:0008589//regulation of smoothened signaling pathway;GO:0010172//embryonic body morphogenesis;GO:0015031//protein transport;GO:0016192//vesicle-mediated transport;GO:0030030//cell p…
ENSG00000012124	35	7	0.86	0.17	0.86	0.17	-2.33880191345176	6.99188329292338e-05	0.000355416724029815	CD22	CD22 molecule [Source:HGNC Symbol;Acc:HGNC:1643]	Organismal Systems;Organismal Systems;Environmental Information Processing	Immune system;Immune system;Signaling molecules and interaction	ko04640//Hematopoietic cell lineage;ko04662//B cell receptor signaling pathway;ko04514//Cell adhesion molecules (CAMs)	K06467;K06467;K06467	GO:0005737//cytoplasm;GO:0005769//early endosome;GO:0005886//plasma membrane;GO:0005887//integral component of plasma membrane;GO:0009897//external side of plasma membrane;GO:0009986//cell surface;GO:0016020//membrane;GO:0016021//integral component of membrane;GO:0032809//neuronal cell body membrane;GO:0055037//recycling endosome;GO:0070062//extracellular exosome	GO:0001791//IgM binding;GO:0005102//signaling receptor binding;GO:0005515//protein binding;GO:0019903//protein phosphatase binding;GO:0030246//carbohydrate binding;GO:0033691//sialic acid binding;GO:0042609//CD4 receptor binding	GO:0007155//cell adhesion;GO:0030100//regulation of endocytosis;GO:0030888//regulation of B cell proliferation;GO:0042113//B cell activation;GO:0050776//regulation of immune response;GO:0050849//negative regulation of calcium-mediated signaling;GO:0050859//negative regulation of B cell receptor signaling pathway;GO:0051025//negative regulation of immunoglobulin secretion
ENSG00000019102	12	2	0.52	0.10	0.52	0.1	-2.37851162325373	0.0129694607925202	0.0373459794984617	VSIG2	V-set and immunoglobulin domain containing 2 [Source:HGNC Symbol;Acc:HGNC:17149]	-	-	-	-	GO:0005887//integral component of plasma membrane;GO:0016020//membrane;GO:0016021//integral component of membrane	-	-
ENSG00000019505	1088	358	10.69	3.83	10.69	3.83	-1.48084555579553	4.66656106635399e-68	9.44307398249056e-66	SYT13	synaptotagmin 13 [Source:HGNC Symbol;Acc:HGNC:14962]	-	-	-	-	GO:0005886//plasma membrane;GO:0005887//integral component of plasma membrane;GO:0016020//membrane;GO:0016021//integral component of membrane;GO:0030133//transport vesicle;GO:0030424//axon;GO:0043005//neuron projection;GO:0043231//intracellular membrane-bounded organelle;GO:0045202//synapse;GO:0070382//exocytic vesicle	GO:0000149//SNARE binding;GO:0001786//phosphatidylserine binding;GO:0005509//calcium ion binding;GO:0005544//calcium-dependent phospholipid binding;GO:0030276//clathrin binding	GO:0006906//vesicle fusion;GO:0014059//regulation of dopamine secretion;GO:0016192//vesicle-mediated transport;GO:0017156//calcium ion regulated exocytosis;GO:0017158//regulation of calcium ion-dependent exocytosis;GO:0071277//cellular response to calcium ion
ENSG00000020181	46.27	233.53	0.34	1.86	0.34	1.86	2.45169596985769	3.69443722855842e-34	2.1318057320416e-32	ADGRA2	adhesion G protein-coupled receptor A2 [Source:HGNC Symbol;Acc:HGNC:17849]	-	-	-	-	GO:0005886//plasma membrane;GO:0009986//cell surface;GO:0016020//membrane;GO:0016021//integral component of membrane;GO:0030175//filopodium;GO:0042995//cell projection;GO:1990909//Wnt signalosome	GO:0004888//transmembrane signaling receptor activity;GO:0004930//G protein-coupled receptor activity;GO:0005515//protein binding	GO:0001525//angiogenesis;GO:0002040//sprouting angiogenesis;GO:0007165//signal transduction;GO:0007166//cell surface receptor signaling pathway;GO:0007186//G protein-coupled receptor signaling pathway;GO:0007417//central nervous system development;GO:0010595//positive regulation of endothelial cell migration;GO:0016055//Wnt signaling pathway;GO:0043542//endothelial cell migration;GO:0045765//regu…
ENSG00000021826	8	34	0.10	0.36	0.1	0.36	1.84799690655495	1.53892361100967e-05	8.78060238773071e-05	CPS1	carbamoyl-phosphate synthase 1 [Source:HGNC Symbol;Acc:HGNC:2323]	Metabolism;Metabolism;Metabolism;Metabolism;Metabolism;Metabolism	Global and overview maps;Global and overview maps;Global and overview maps;Amino acid metabolism;Amino acid metabolism;Energy metabolism	ko01100//Metabolic pathways;ko01200//Carbon metabolism;ko01230//Biosynthesis of amino acids;ko00250//Alanine, aspartate and glutamate metabolism;ko00220//Arginine biosynthesis;ko00910//Nitrogen metabolism	K01948;K01948;K01948;K01948;K01948;K01948	GO:0005634//nucleus;GO:0005730//nucleolus;GO:0005737//cytoplasm;GO:0005739//mitochondrion;GO:0005743//mitochondrial inner membrane;GO:0005759//mitochondrial matrix;GO:0032991//protein-containing complex;GO:0042645//mitochondrial nucleoid	GO:0000166//nucleotide binding;GO:0003824//catalytic activity;GO:0004087//carbamoyl-phosphate synthase (ammonia) activity;GO:0004088//carbamoyl-phosphate synthase (glutamine-hydrolyzing) activity;GO:0004175//endopeptidase activity;GO:0005509//calcium ion binding;GO:0005515//protein binding;GO:0005524//ATP binding;GO:0005543//phospholipid binding;GO:0016595//glutamate binding;GO:0016874//ligase ac…	GO:0000050//urea cycle;GO:0001889//liver development;GO:0006207//'de novo' pyrimidine nucleobase biosynthetic process;GO:0006508//proteolysis;GO:0006541//glutamine metabolic process;GO:0006807//nitrogen compound metabolic process;GO:0007494//midgut development;GO:0008152//metabolic process;GO:0009636//response to toxic substance;GO:0010043//response to zinc ion;GO:0014075//response to amine;GO:00…
ENSG00000022556	44	20	1.11	0.53	1.11	0.53	-1.06649541178691	0.0112675095204316	0.0332355532419759	NLRP2	NLR family pyrin domain containing 2 [Source:HGNC Symbol;Acc:HGNC:22948]	-	-	-	-	GO:0000784//nuclear chromosome, telomeric region;GO:0005737//cytoplasm;GO:0005794//Golgi apparatus;GO:0005829//cytosol;GO:0043231//intracellular membrane-bounded organelle	GO:0000166//nucleotide binding;GO:0005515//protein binding;GO:0005524//ATP binding;GO:0032090//Pyrin domain binding	GO:0002376//immune system process;GO:0006915//apoptotic process;GO:0006954//inflammatory response;GO:0032088//negative regulation of NF-kappaB transcription factor activity;GO:0032731//positive regulation of interleukin-1 beta production;GO:0043280//positive regulation of cysteine-type endopeptidase activity involved in apoptotic process;GO:0045087//innate immune response
ENSG00000023516	551	1021	2.82	5.70	2.82	5.7	1.01526675665331	3.00495879484465e-39	2.08400240926973e-37	AKAP11	A-kinase anchoring protein 11 [Source:HGNC Symbol;Acc:HGNC:369]	-	-	-	-	GO:0005730//nucleolus;GO:0005737//cytoplasm;GO:0005777//peroxisome;GO:0005815//microtubule organizing center;GO:0005829//cytosol;GO:0005856//cytoskeleton;GO:0005886//plasma membrane	GO:0005515//protein binding;GO:0008157//protein phosphatase 1 binding;GO:0019207//kinase regulator activity;GO:0034237//protein kinase A regulatory subunit binding;GO:0051018//protein kinase A binding	GO:0003091//renal water homeostasis;GO:0008104//protein localization;GO:0030866//cortical actin cytoskeleton organization;GO:0034613//cellular protein localization;GO:0035556//intracellular signal transduction;GO:0036010//protein localization to endosome;GO:0043549//regulation of kinase activity
ENSG00000023839	33	13	0.40	0.13	0.4	0.13	-1.62148837674627	0.0114444885751698	0.0336500766784253	ABCC2	ATP binding cassette subfamily C member 2 [Source:HGNC Symbol;Acc:HGNC:53]	Human Diseases;Organismal Systems;Environmental Information Processing;Human Diseases	Drug resistance;Digestive system;Membrane transport;Drug resistance	ko01524//Platinum drug resistance;ko04976//Bile secretion;ko02010//ABC transporters;ko01523//Antifolate resistance	K05666;K05666;K05666;K05666	GO:0005886//plasma membrane;GO:0005887//integral component of plasma membrane;GO:0009986//cell surface;GO:0016020//membrane;GO:0016021//integral component of membrane;GO:0016324//apical plasma membrane;GO:0031526//brush border membrane;GO:0046581//intercellular canaliculus;GO:0046691//intracellular canaliculus	GO:0000166//nucleotide binding;GO:0005515//protein binding;GO:0005524//ATP binding;GO:0008514//organic anion transmembrane transporter activity;GO:0008559//xenobiotic transmembrane transporting ATPase activity;GO:0015127//bilirubin transmembrane transporter activity;GO:0016887//ATPase activity;GO:0019904//protein domain specific binding;GO:0022857//transmembrane transporter activity;GO:0042626//A…	GO:0006855//drug transmembrane transport;GO:0006954//inflammatory response;GO:0006979//response to oxidative stress;GO:0007565//female pregnancy;GO:0009408//response to heat;GO:0010468//regulation of gene expression;GO:0010629//negative regulation of gene expression;GO:0015694//mercury ion transport;GO:0015711//organic anion transport;GO:0015721//bile acid and bile salt transport;GO:0015722//cana…
ENSG00000025423	12	2	0.62	0.06	0.62	0.06	-3.36923380966572	0.0129694607925202	0.0373459794984617	HSD17B6	hydroxysteroid 17-beta dehydrogenase 6 [Source:HGNC Symbol;Acc:HGNC:23316]	Metabolism;Metabolism;Metabolism	Global and overview maps;Metabolism of cofactors and vitamins;Lipid metabolism	ko01100//Metabolic pathways;ko00830//Retinol metabolism;ko00140//Steroid hormone biosynthesis	K13369;K13369;K13369	GO:0005768//endosome;GO:0005783//endoplasmic reticulum;GO:0016020//membrane;GO:0031090//organelle membrane;GO:0031901//early endosome membrane;GO:0043231//intracellular membrane-bounded organelle	GO:0003824//catalytic activity;GO:0004303//estradiol 17-beta-dehydrogenase activity;GO:0004745//retinol dehydrogenase activity;GO:0009055//electron transfer activity;GO:0016491//oxidoreductase activity;GO:0047023//androsterone dehydrogenase activity;GO:0047024//5alpha-androstane-3beta,17beta-diol dehydrogenase activity;GO:0047035//testosterone dehydrogenase (NAD+) activity;GO:0047044//androstan-3…	GO:0006629//lipid metabolic process;GO:0006702//androgen biosynthetic process;GO:0006710//androgen catabolic process;GO:0008202//steroid metabolic process;GO:0022900//electron transport chain;GO:0055114//oxidation-reduction process
ENSG00000026025	79	170	2.13	4.94	2.13	4.94	1.21365761135884	2.02165627566936e-10	2.28317328013668e-09	VIM	vimentin [Source:HGNC Symbol;Acc:HGNC:12692]	Human Diseases;Human Diseases	Infectious diseases;Cancers	ko05169//Epstein-Barr virus infection;ko05206//MicroRNAs in cancer	K07606;K07606	GO:0005634//nucleus;GO:0005737//cytoplasm;GO:0005777//peroxisome;GO:0005829//cytosol;GO:0005844//polysome;GO:0005856//cytoskeleton;GO:0005882//intermediate filament;GO:0005886//plasma membrane;GO:0005925//focal adhesion;GO:0016020//membrane;GO:0016363//nuclear matrix;GO:0031252//cell leading edge;GO:0042995//cell projection;GO:0043005//neuron projection;GO:0045111//intermediate filament cytoskele…	GO:0003725//double-stranded RNA binding;GO:0005200//structural constituent of cytoskeleton;GO:0005212//structural constituent of eye lens;GO:0005515//protein binding;GO:0019904//protein domain specific binding;GO:0042802//identical protein binding;GO:0097110//scaffold protein binding;GO:1990254//keratin filament binding	GO:0010628//positive regulation of gene expression;GO:0010977//negative regulation of neuron projection development;GO:0014002//astrocyte development;GO:0016032//viral process;GO:0019221//cytokine-mediated signaling pathway;GO:0030049//muscle filament sliding;GO:0032967//positive regulation of collagen biosynthetic process;GO:0043488//regulation of mRNA stability;GO:0045103//intermediate filament…
ENSG00000030419	30	64	0.24	0.62	0.24	0.62	1.36923380966572	0.00011521469669339	0.000559300525650593	IKZF2	IKAROS family zinc finger 2 [Source:HGNC Symbol;Acc:HGNC:13177]	-	-	-	-	GO:0000790//nuclear chromatin;GO:0005634//nucleus	GO:0000978//RNA polymerase II proximal promoter sequence-specific DNA binding;GO:0003674//molecular_function;GO:0003676//nucleic acid binding;GO:0003677//DNA binding;GO:0003700//DNA-binding transcription factor activity;GO:0005515//protein binding;GO:0042802//identical protein binding;GO:0046872//metal ion binding	GO:0006357//regulation of transcription by RNA polymerase II;GO:0008150//biological_process;GO:0045944//positive regulation of transcription by RNA polymerase II
ENSG00000032219	203	351	2.05	4.13	2.05	4.13	1.010517871914	7.92806985640335e-13	1.16299352451629e-11	ARID4A	AT-rich interaction domain 4A [Source:HGNC Symbol;Acc:HGNC:9885]	-	-	-	-	GO:0005634//nucleus;GO:0005654//nucleoplasm;GO:0005829//cytosol;GO:0005886//plasma membrane;GO:0017053//transcriptional repressor complex	GO:0000976//transcription regulatory region sequence-specific DNA binding;GO:0003677//DNA binding	GO:0006325//chromatin organization;GO:0006349//regulation of gene expression by genetic imprinting;GO:0006357//regulation of transcription by RNA polymerase II;GO:0007283//spermatogenesis;GO:0030154//cell differentiation;GO:0034773//histone H4-K20 trimethylation;GO:0036124//histone H3-K9 trimethylation;GO:0045892//negative regulation of transcription, DNA-templated;GO:0045944//positive regulation…
ENSG00000038427	0	7	0.00	0.10	0.001	0.1	6.64385618977473	0.0156414095306755	0.0437438283958989	VCAN	versican [Source:HGNC Symbol;Acc:HGNC:2464]	Environmental Information Processing	Signaling molecules and interaction	ko04514//Cell adhesion molecules (CAMs)	K06793	GO:0001750//photoreceptor outer segment;GO:0005576//extracellular region;GO:0005615//extracellular space;GO:0005788//endoplasmic reticulum lumen;GO:0005796//Golgi lumen;GO:0016020//membrane;GO:0031012//extracellular matrix;GO:0033165//interphotoreceptor matrix;GO:0042995//cell projection;GO:0043202//lysosomal lumen;GO:0062023//collagen-containing extracellular matrix	GO:0005509//calcium ion binding;GO:0005515//protein binding;GO:0005539//glycosaminoglycan binding;GO:0005540//hyaluronic acid binding;GO:0030021//extracellular matrix structural constituent conferring compression resistance;GO:0030246//carbohydrate binding	GO:0001501//skeletal system development;GO:0001649//osteoblast differentiation;GO:0007155//cell adhesion;GO:0007275//multicellular organism development;GO:0007417//central nervous system development;GO:0008037//cell recognition;GO:0008347//glial cell migration;GO:0030198//extracellular matrix organization;GO:0030206//chondroitin sulfate biosynthetic process;GO:0030207//chondroitin sulfate catabol…
ENSG00000040731	1	11	0.02	0.20	0.02	0.2	3.32192809488736	0.0063621665408163	0.0202155139042672	CDH10	cadherin 10 [Source:HGNC Symbol;Acc:HGNC:1749]	-	-	-	-	GO:0005886//plasma membrane;GO:0005912//adherens junction;GO:0016020//membrane;GO:0016021//integral component of membrane;GO:0016342//catenin complex;GO:0098978//glutamatergic synapse;GO:0098982//GABA-ergic synapse;GO:0099059//integral component of presynaptic active zone membrane;GO:0099060//integral component of postsynaptic specialization membrane	GO:0005509//calcium ion binding;GO:0045296//cadherin binding;GO:0046872//metal ion binding	GO:0000902//cell morphogenesis;GO:0007043//cell-cell junction assembly;GO:0007155//cell adhesion;GO:0007156//homophilic cell adhesion via plasma membrane adhesion molecules;GO:0007275//multicellular organism development;GO:0016339//calcium-dependent cell-cell adhesion via plasma membrane cell adhesion molecules;GO:0034332//adherens junction organization;GO:0098609//cell-cell adhesion;GO:0098742//…
ENSG00000041982	0	20	0.00	0.20	0.001	0.2	7.64385618977472	9.63730292685496e-07	6.76305172615209e-06	TNC	tenascin C [Source:HGNC Symbol;Acc:HGNC:5318]	Environmental Information Processing;Human Diseases;Cellular Processes;Human Diseases;Environmental Information Processing	Signal transduction;Infectious diseases;Cellular community - eukaryotes;Cancers;Signaling molecules and interaction	ko04151//PI3K-Akt signaling pathway;ko05165//Human papillomavirus infection;ko04510//Focal adhesion;ko05206//MicroRNAs in cancer;ko04512//ECM-receptor interaction	K06252;K06252;K06252;K06252;K06252	GO:0005576//extracellular region;GO:0005604//basement membrane;GO:0005614//interstitial matrix;GO:0005615//extracellular space;GO:0005788//endoplasmic reticulum lumen;GO:0005925//focal adhesion;GO:0016020//membrane;GO:0031012//extracellular matrix;GO:0062023//collagen-containing extracellular matrix;GO:0098966//perisynaptic extracellular matrix	GO:0005201//extracellular matrix structural constituent;GO:0005515//protein binding;GO:0045545//syndecan binding	GO:0001649//osteoblast differentiation;GO:0007155//cell adhesion;GO:0007162//negative regulation of cell adhesion;GO:0007528//neuromuscular junction development;GO:0008284//positive regulation of cell proliferation;GO:0009611//response to wounding;GO:0009612//response to mechanical stimulus;GO:0010628//positive regulation of gene expression;GO:0014012//peripheral nervous system axon regeneration;…
ENSG00000042317	199.01	427	5.64	13.58	5.64	13.58	1.26771641184594	5.42798782027229e-24	1.88664084896617e-22	SPATA7	spermatogenesis associated 7 [Source:HGNC Symbol;Acc:HGNC:20423]	-	-	-	-	GO:0001750//photoreceptor outer segment;GO:0005654//nucleoplasm;GO:0005737//cytoplasm;GO:0005739//mitochondrion;GO:0005829//cytosol;GO:0005856//cytoskeleton;GO:0005930//axoneme;GO:0015630//microtubule cytoskeleton;GO:0032391//photoreceptor connecting cilium;GO:0036064//ciliary basal body;GO:0042995//cell projection	GO:0005515//protein binding	GO:0000226//microtubule cytoskeleton organization;GO:0007601//visual perception;GO:0045494//photoreceptor cell maintenance;GO:0050896//response to stimulus;GO:1903546//protein localization to photoreceptor outer segment;GO:1903621//protein localization to photoreceptor connecting cilium
ENSG00000046653	2	16	0.03	0.44	0.03	0.44	3.87446911791614	0.000732495236752797	0.00297345964202042	GPM6B	glycoprotein M6B [Source:HGNC Symbol;Acc:HGNC:4461]	-	-	-	-	GO:0005886//plasma membrane;GO:0016020//membrane;GO:0016021//integral component of membrane;GO:0045121//membrane raft	GO:0003674//molecular_function;GO:0005515//protein binding	GO:0001503//ossification;GO:0007275//multicellular organism development;GO:0007399//nervous system development;GO:0015031//protein transport;GO:0030154//cell differentiation;GO:0030501//positive regulation of bone mineralization;GO:0031175//neuron projection development;GO:0032956//regulation of actin cytoskeleton organization;GO:0051612//negative regulation of serotonin uptake;GO:0051893//regula…
ENSG00000055955	38.05	8.26	0.68	0.16	0.68	0.16	-2.08746284125034	4.1348200997892e-05	0.000218141294693165	ITIH4	inter-alpha-trypsin inhibitor heavy chain 4 [Source:HGNC Symbol;Acc:HGNC:6169]	-	-	-	-	GO:0005576//extracellular region;GO:0005737//cytoplasm;GO:0005886//plasma membrane;GO:0031089//platelet dense granule lumen;GO:0062023//collagen-containing extracellular matrix;GO:0070062//extracellular exosome;GO:0072562//blood microparticle	GO:0004866//endopeptidase inhibitor activity;GO:0004867//serine-type endopeptidase inhibitor activity;GO:0005515//protein binding;GO:0030414//peptidase inhibitor activity	GO:0002576//platelet degranulation;GO:0006953//acute-phase response;GO:0010466//negative regulation of peptidase activity;GO:0010951//negative regulation of endopeptidase activity;GO:0030212//hyaluronan metabolic process;GO:0034097//response to cytokine
ENSG00000057019	2	33	0.02	0.34	0.02	0.34	4.08746284125034	1.99005809758697e-08	1.76771727104959e-07	DCBLD2	discoidin, CUB and LCCL domain containing 2 [Source:HGNC Symbol;Acc:HGNC:24627]	-	-	-	-	GO:0005887//integral component of plasma membrane;GO:0009986//cell surface;GO:0016020//membrane;GO:0016021//integral component of membrane	GO:0005515//protein binding	GO:0030308//negative regulation of cell growth;GO:0030522//intracellular receptor signaling pathway;GO:0042060//wound healing
ENSG00000058866	26	2	0.23	0.02	0.23	0.02	-3.52356195605701	5.71982087995089e-06	3.52025489469954e-05	DGKG	diacylglycerol kinase gamma [Source:HGNC Symbol;Acc:HGNC:2853]	Metabolism;Environmental Information Processing;Human Diseases;Environmental Information Processing;Metabolism;Metabolism	Global and overview maps;Signal transduction;Cancers;Signal transduction;Lipid metabolism;Lipid metabolism	ko01100//Metabolic pathways;ko04072//Phospholipase D signaling pathway;ko05231//Choline metabolism in cancer;ko04070//Phosphatidylinositol signaling system;ko00564//Glycerophospholipid metabolism;ko00561//Glycerolipid metabolism	K00901;K00901;K00901;K00901;K00901;K00901	GO:0005737//cytoplasm;GO:0005829//cytosol;GO:0005856//cytoskeleton;GO:0005886//plasma membrane;GO:0016020//membrane	GO:0000166//nucleotide binding;GO:0003951//NAD+ kinase activity;GO:0004143//diacylglycerol kinase activity;GO:0005509//calcium ion binding;GO:0005524//ATP binding;GO:0008289//lipid binding;GO:0016301//kinase activity;GO:0016740//transferase activity;GO:0046872//metal ion binding	GO:0006654//phosphatidic acid biosynthetic process;GO:0007165//signal transduction;GO:0007205//protein kinase C-activating G protein-coupled receptor signaling pathway;GO:0016310//phosphorylation;GO:0030168//platelet activation;GO:0035556//intracellular signal transduction;GO:0046339//diacylglycerol metabolic process;GO:0046486//glycerolipid metabolic process;GO:0046834//lipid phosphorylation;GO:…
ENSG00000059145	178.58	238.81	2.67	5.71	2.67	5.71	1.09665100367529	0.000185819961706479	0.000865363327341774	UNKL	unk like zinc finger [Source:HGNC Symbol;Acc:HGNC:14184]	-	-	-	-	GO:0005634//nucleus;GO:0005737//cytoplasm;GO:0005829//cytosol	GO:0005515//protein binding;GO:0016740//transferase activity;GO:0046872//metal ion binding	GO:0000209//protein polyubiquitination;GO:0016567//protein ubiquitination
ENSG00000059804	19300.98	7602.99	256.91	109.90	256.91	109.9	-1.22507166070373	0	0	SLC2A3	solute carrier family 2 member 3 [Source:HGNC Symbol;Acc:HGNC:11007]	-	-	-	-	GO:0005886//plasma membrane;GO:0005887//integral component of plasma membrane;GO:0016020//membrane;GO:0016021//integral component of membrane;GO:0030667//secretory granule membrane;GO:0035579//specific granule membrane;GO:0042995//cell projection;GO:0043204//perikaryon;GO:0070062//extracellular exosome;GO:0070821//tertiary granule membrane;GO:0101003//ficolin-1-rich granule membrane	GO:0005355//glucose transmembrane transporter activity;GO:0005515//protein binding;GO:0005536//glucose binding;GO:0022857//transmembrane transporter activity	GO:0005975//carbohydrate metabolic process;GO:0008643//carbohydrate transport;GO:0019852//L-ascorbic acid metabolic process;GO:0043312//neutrophil degranulation;GO:0055085//transmembrane transport;GO:0098708//glucose import across plasma membrane;GO:1904659//glucose transmembrane transport
ENSG00000060140	65	29	1.75	0.58	1.75	0.58	-1.59323011670476	0.0012945495146784	0.00499166938940989	STYK1	serine/threonine/tyrosine kinase 1 [Source:HGNC Symbol;Acc:HGNC:18889]	-	-	-	-	GO:0005886//plasma membrane;GO:0016020//membrane;GO:0016021//integral component of membrane;GO:0031234//extrinsic component of cytoplasmic side of plasma membrane	GO:0000166//nucleotide binding;GO:0004672//protein kinase activity;GO:0004713//protein tyrosine kinase activity;GO:0004715//non-membrane spanning protein tyrosine kinase activity;GO:0005102//signaling receptor binding;GO:0005515//protein binding;GO:0005524//ATP binding;GO:0016301//kinase activity;GO:0016740//transferase activity	GO:0006468//protein phosphorylation;GO:0007169//transmembrane receptor protein tyrosine kinase signaling pathway;GO:0016310//phosphorylation;GO:0030154//cell differentiation;GO:0038083//peptidyl-tyrosine autophosphorylation;GO:0042127//regulation of cell proliferation;GO:0045087//innate immune response
ENSG00000063438	21	4.33	0.23	0.04	0.23	0.04	-2.52356195605701	0.00409951669890608	0.013713328957482	AHRR	aryl-hydrocarbon receptor repressor [Source:HGNC Symbol;Acc:HGNC:346]	-	-	-	-	GO:0000790//nuclear chromatin;GO:0005634//nucleus;GO:0005654//nucleoplasm;GO:0005737//cytoplasm;GO:0005829//cytosol	GO:0000981//DNA-binding transcription factor activity, RNA polymerase II-specific;GO:0003677//DNA binding;GO:0004879//nuclear receptor activity;GO:0005515//protein binding;GO:0046983//protein dimerization activity;GO:1990837//sequence-specific double-stranded DNA binding	GO:0000122//negative regulation of transcription by RNA polymerase II;GO:0006355//regulation of transcription, DNA-templated;GO:0006805//xenobiotic metabolic process;GO:0009410//response to xenobiotic stimulus;GO:0030522//intracellular receptor signaling pathway;GO:0045944//positive regulation of transcription by RNA polymerase II
ENSG00000064309	4	18	0.15	0.44	0.15	0.44	1.55254102302878	0.00261353969120793	0.00928419654285833	CDON	cell adhesion associated, oncogene regulated [Source:HGNC Symbol;Acc:HGNC:17104]	Environmental Information Processing	Signal transduction	ko04340//Hedgehog signaling pathway	K20033	GO:0005886//plasma membrane;GO:0005887//integral component of plasma membrane;GO:0016020//membrane;GO:0016021//integral component of membrane;GO:0062023//collagen-containing extracellular matrix	GO:0005515//protein binding	GO:0001708//cell fate specification;GO:0001934//positive regulation of protein phosphorylation;GO:0002088//lens development in camera-type eye;GO:0007155//cell adhesion;GO:0007224//smoothened signaling pathway;GO:0007520//myoblast fusion;GO:0009952//anterior/posterior pattern specification;GO:0010172//embryonic body morphogenesis;GO:0014816//skeletal muscle satellite cell differentiation;GO:00219…
ENSG00000064489	0	8.01	0.00	0.26	0.001	0.26	8.02236781302845	0.00782344105430495	0.0242204356123801	BORCS8-MEF2B	BORCS8-MEF2B readthrough [Source:HGNC Symbol;Acc:HGNC:39979]	Environmental Information Processing;Environmental Information Processing	Signal transduction;Signal transduction	ko04022//cGMP - PKG signaling pathway;ko04371//Apelin signaling pathway	K09261;K09261	GO:0005634//nucleus;GO:0005654//nucleoplasm;GO:0005829//cytosol;GO:0030054//cell junction	GO:0000977//RNA polymerase II regulatory region sequence-specific DNA binding;GO:0003677//DNA binding;GO:0046983//protein dimerization activity	GO:0045944//positive regulation of transcription by RNA polymerase II
ENSG00000066279	984	1767	5.62	11.31	5.62	11.31	1.00895689376889	6.72474597324753e-61	1.01365252568176e-58	ASPM	assembly factor for spindle microtubules [Source:HGNC Symbol;Acc:HGNC:19048]	-	-	-	-	GO:0000922//spindle pole;GO:0005634//nucleus;GO:0005737//cytoplasm;GO:0005813//centrosome;GO:0005819//spindle;GO:0005856//cytoskeleton;GO:0005874//microtubule;GO:0016324//apical plasma membrane;GO:0030496//midbody;GO:0036449//microtubule minus-end;GO:0072687//meiotic spindle;GO:0097431//mitotic spindle pole	GO:0005515//protein binding;GO:0005516//calmodulin binding	GO:0001764//neuron migration;GO:0002052//positive regulation of neuroblast proliferation;GO:0007049//cell cycle;GO:0007051//spindle organization;GO:0007283//spermatogenesis;GO:0007420//brain development;GO:0008584//male gonad development;GO:0021873//forebrain neuroblast division;GO:0021987//cerebral cortex development;GO:0045665//negative regulation of neuron differentiation;GO:0045769//negative …
ENSG00000066923	20	51	0.34	0.96	0.34	0.96	1.49749965947082	7.77626539479755e-05	0.000391249974155141	STAG3	stromal antigen 3 [Source:HGNC Symbol;Acc:HGNC:11356]	Cellular Processes	Cell growth and death	ko04114//Oocyte meiosis	K13055	GO:0000775//chromosome, centromeric region;GO:0000785//chromatin;GO:0000794//condensed nuclear chromosome;GO:0000795//synaptonemal complex;GO:0000800//lateral element;GO:0000802//transverse filament;GO:0001673//male germ cell nucleus;GO:0005615//extracellular space;GO:0005634//nucleus;GO:0005694//chromosome;GO:0008278//cohesin complex;GO:0030893//meiotic cohesin complex;GO:0034991//nuclear meioti…	GO:0003682//chromatin binding	GO:0007049//cell cycle;GO:0007059//chromosome segregation;GO:0007062//sister chromatid cohesion;GO:0007129//synapsis;GO:0007130//synaptonemal complex assembly;GO:0034502//protein localization to chromosome;GO:0051321//meiotic cell cycle
ENSG00000067141	686	277	6.60	2.88	6.6	2.88	-1.1963972128035	5.85532937524067e-32	3.01376047146533e-30	NEO1	neogenin 1 [Source:HGNC Symbol;Acc:HGNC:7754]	Organismal Systems;Environmental Information Processing;Environmental Information Processing	Development;Signaling molecules and interaction;Signal transduction	ko04360//Axon guidance;ko04514//Cell adhesion molecules (CAMs);ko04350//TGF-beta signaling pathway	K06766;K06766;K06766	GO:0005654//nucleoplasm;GO:0005794//Golgi apparatus;GO:0005886//plasma membrane;GO:0005887//integral component of plasma membrane;GO:0016020//membrane;GO:0016021//integral component of membrane;GO:0098797//plasma membrane protein complex	GO:0005515//protein binding;GO:0038023//signaling receptor activity;GO:0039706//co-receptor binding	GO:0007155//cell adhesion;GO:0007399//nervous system development;GO:0007411//axon guidance;GO:0030513//positive regulation of BMP signaling pathway;GO:0055072//iron ion homeostasis
ENSG00000067221	69	31	1.99	0.86	1.99	0.86	-1.21035986584155	0.00121842703765381	0.00471785169075283	STOML1	stomatin like 1 [Source:HGNC Symbol;Acc:HGNC:14560]	-	-	-	-	GO:0005575//cellular_component;GO:0005768//endosome;GO:0005886//plasma membrane;GO:0016020//membrane;GO:0016021//integral component of membrane;GO:0031410//cytoplasmic vesicle;GO:0031902//late endosome membrane;GO:0045121//membrane raft	GO:0003674//molecular_function;GO:0005515//protein binding	GO:0006869//lipid transport;GO:0008150//biological_process
ENSG00000068079	129	56	5.37	2.56	5.37	2.56	-1.06877827798541	1.95563482862209e-06	1.31133171531573e-05	IFI35	interferon induced protein 35 [Source:HGNC Symbol;Acc:HGNC:5399]	-	-	-	-	GO:0005634//nucleus;GO:0005829//cytosol	GO:0005515//protein binding	GO:0060337//type I interferon signaling pathway
ENSG00000068885	187.44	358.2	2.49	5.13	2.49	5.13	1.04281308353897	2.26871769053351e-16	4.55346436475014e-15	IFT80	intraflagellar transport 80 [Source:HGNC Symbol;Acc:HGNC:29262]	-	-	-	-	GO:0005737//cytoplasm;GO:0005813//centrosome;GO:0005856//cytoskeleton;GO:0005929//cilium;GO:0030992//intraciliary transport particle B;GO:0036064//ciliary basal body;GO:0042995//cell projection;GO:0097542//ciliary tip;GO:0097731//9+0 non-motile cilium	GO:0005515//protein binding	GO:0001501//skeletal system development;GO:0001649//osteoblast differentiation;GO:0001958//endochondral ossification;GO:0002062//chondrocyte differentiation;GO:0003417//growth plate cartilage development;GO:0003418//growth plate cartilage chondrocyte differentiation;GO:0007224//smoothened signaling pathway;GO:0033687//osteoblast proliferation;GO:0035630//bone mineralization involved in bone matur…
ENSG00000069020	451	594	2.99	6.17	2.99	6.17	1.04512500495131	1.64025548095775e-08	1.47743011979926e-07	MAST4	microtubule associated serine/threonine kinase family member 4 [Source:HGNC Symbol;Acc:HGNC:19037]	-	-	-	-	GO:0005737//cytoplasm	GO:0000166//nucleotide binding;GO:0000287//magnesium ion binding;GO:0004672//protein kinase activity;GO:0004674//protein serine/threonine kinase activity;GO:0005515//protein binding;GO:0005524//ATP binding;GO:0016301//kinase activity;GO:0016740//transferase activity;GO:0046872//metal ion binding	GO:0006468//protein phosphorylation;GO:0007010//cytoskeleton organization;GO:0016310//phosphorylation;GO:0018105//peptidyl-serine phosphorylation;GO:0035556//intracellular signal transduction
ENSG00000069535	163	69	3.22	1.49	3.22	1.49	-1.11174835765246	3.74908385768738e-08	3.21611305143775e-07	MAOB	monoamine oxidase B [Source:HGNC Symbol;Acc:HGNC:6834]	Metabolism;Human Diseases;Organismal Systems;Organismal Systems;Metabolism;Human Diseases;Metabolism;Human Diseases;Metabolism;Metabolism;Metabolism;Metabolism;Metabolism	Global and overview maps;Substance dependence;Nervous system;Nervous system;Xenobiotics biodegradation and metabolism;Substance dependence;Amino acid metabolism;Substance dependence;Amino acid metabolism;Amino acid metabolism;Amino acid metabolism;Amino acid metabolism;Amino acid metabolism	ko01100//Metabolic pathways;ko05034//Alcoholism;ko04728//Dopaminergic synapse;ko04726//Serotonergic synapse;ko00982//Drug metabolism - cytochrome P450;ko05031//Amphetamine addiction;ko00330//Arginine and proline metabolism;ko05030//Cocaine addiction;ko00380//Tryptophan metabolism;ko00260//Glycine, serine and threonine metabolism;ko00350//Tyrosine metabolism;ko00340//Histidine metabolism;ko00360//…	K00274;K00274;K00274;K00274;K00274;K00274;K00274;K00274;K00274;K00274;K00274;K00274;K00274	GO:0005739//mitochondrion;GO:0005740//mitochondrial envelope;GO:0005741//mitochondrial outer membrane;GO:0016020//membrane;GO:0016021//integral component of membrane	GO:0005515//protein binding;GO:0008131//primary amine oxidase activity;GO:0009055//electron transfer activity;GO:0016491//oxidoreductase activity;GO:0042802//identical protein binding;GO:0050660//flavin adenine dinucleotide binding	GO:0009636//response to toxic substance;GO:0010044//response to aluminum ion;GO:0010269//response to selenium ion;GO:0014063//negative regulation of serotonin secretion;GO:0021762//substantia nigra development;GO:0022900//electron transport chain;GO:0032496//response to lipopolysaccharide;GO:0042135//neurotransmitter catabolic process;GO:0042420//dopamine catabolic process;GO:0042493//response to…
ENSG00000071909	28	10	0.24	0.09	0.24	0.09	-1.41503749927884	0.0139417368904232	0.0396900497271517	MYO3B	myosin IIIB [Source:HGNC Symbol;Acc:HGNC:15576]	Organismal Systems	Sensory system	ko04745//Phototransduction - fly	K08834	GO:0005737//cytoplasm;GO:0005856//cytoskeleton;GO:0016459//myosin complex;GO:0032420//stereocilium;GO:0032426//stereocilium tip;GO:0042995//cell projection	GO:0000166//nucleotide binding;GO:0003774//motor activity;GO:0003779//actin binding;GO:0004672//protein kinase activity;GO:0004674//protein serine/threonine kinase activity;GO:0005515//protein binding;GO:0005524//ATP binding;GO:0016301//kinase activity;GO:0016740//transferase activity	GO:0006468//protein phosphorylation;GO:0007601//visual perception;GO:0007605//sensory perception of sound;GO:0016310//phosphorylation;GO:0050896//response to stimulus;GO:0090103//cochlea morphogenesis
ENSG00000072858	9	33	0.09	0.38	0.09	0.38	2.07800251200127	6.99188329292338e-05	0.000355416724029815	SIDT1	SID1 transmembrane family member 1 [Source:HGNC Symbol;Acc:HGNC:25967]	-	-	-	-	GO:0005764//lysosome;GO:0005886//plasma membrane;GO:0016020//membrane;GO:0016021//integral component of membrane	GO:0003723//RNA binding;GO:0003725//double-stranded RNA binding;GO:0015485//cholesterol binding;GO:0051033//RNA transmembrane transporter activity	GO:0033227//dsRNA transport;GO:0050658//RNA transport
ENSG00000073150	10	29	0.17	0.56	0.17	0.56	1.71989208080726	0.00107662486338807	0.00422731422157437	PANX2	pannexin 2 [Source:HGNC Symbol;Acc:HGNC:8600]	-	-	-	-	GO:0005737//cytoplasm;GO:0005886//plasma membrane;GO:0005921//gap junction;GO:0016020//membrane;GO:0016021//integral component of membrane;GO:0030054//cell junction	GO:0005198//structural molecule activity;GO:0015267//channel activity;GO:0022829//wide pore channel activity	GO:0002931//response to ischemia;GO:0006811//ion transport;GO:0006812//cation transport;GO:0007267//cell-cell signaling;GO:0032732//positive regulation of interleukin-1 production;GO:0050716//positive regulation of interleukin-1 secretion;GO:0055085//transmembrane transport
ENSG00000073737	8	0	0.35	0.00	0.35	0.001	-8.45121111183233	0.00782344105430495	0.0242204356123801	DHRS9	dehydrogenase/reductase 9 [Source:HGNC Symbol;Acc:HGNC:16888]	Metabolism;Metabolism	Global and overview maps;Metabolism of cofactors and vitamins	ko01100//Metabolic pathways;ko00830//Retinol metabolism	K11149;K11149	GO:0005783//endoplasmic reticulum;GO:0005789//endoplasmic reticulum membrane;GO:0016020//membrane;GO:0030176//integral component of endoplasmic reticulum membrane;GO:0031090//organelle membrane;GO:0043231//intracellular membrane-bounded organelle	GO:0004022//alcohol dehydrogenase (NAD) activity;GO:0004745//retinol dehydrogenase activity;GO:0005515//protein binding;GO:0016491//oxidoreductase activity;GO:0016854//racemase and epimerase activity;GO:0047023//androsterone dehydrogenase activity;GO:0047035//testosterone dehydrogenase (NAD+) activity;GO:0047044//androstan-3-alpha,17-beta-diol dehydrogenase activity	GO:0002138//retinoic acid biosynthetic process;GO:0006629//lipid metabolic process;GO:0008202//steroid metabolic process;GO:0008209//androgen metabolic process;GO:0030855//epithelial cell differentiation;GO:0042448//progesterone metabolic process;GO:0042572//retinol metabolic process;GO:0042904//9-cis-retinoic acid biosynthetic process;GO:0055114//oxidation-reduction process
ENSG00000074181	546	1031	3.55	7.28	3.55	7.28	1.03611942580665	2.74476926381214e-41	2.06865977372617e-39	NOTCH3	notch receptor 3 [Source:HGNC Symbol;Acc:HGNC:7883]	Human Diseases;Human Diseases;Human Diseases;Human Diseases;Environmental Information Processing;Organismal Systems;Human Diseases;Organismal Systems;Environmental Information Processing	Cancers;Infectious diseases;Cancers;Cancers;Signal transduction;Endocrine system;Drug resistance;Immune system;Signal transduction	ko05200//Pathways in cancer;ko05165//Human papillomavirus infection;ko05206//MicroRNAs in cancer;ko05224//Breast cancer;ko04371//Apelin signaling pathway;ko04919//Thyroid hormone signaling pathway;ko01522//Endocrine resistance;ko04658//Th1 and Th2 cell differentiation;ko04330//Notch signaling pathway	K20995;K20995;K20995;K20995;K20995;K20995;K20995;K20995;K20995	GO:0000139//Golgi membrane;GO:0005576//extracellular region;GO:0005634//nucleus;GO:0005654//nucleoplasm;GO:0005789//endoplasmic reticulum membrane;GO:0005829//cytosol;GO:0005886//plasma membrane;GO:0009986//cell surface;GO:0015629//actin cytoskeleton;GO:0016020//membrane;GO:0016021//integral component of membrane;GO:0043235//receptor complex	GO:0005509//calcium ion binding;GO:0005515//protein binding;GO:0019899//enzyme binding;GO:0038023//signaling receptor activity;GO:0042802//identical protein binding;GO:0045296//cadherin binding	GO:0000122//negative regulation of transcription by RNA polymerase II;GO:0006355//regulation of transcription, DNA-templated;GO:0006367//transcription initiation from RNA polymerase II promoter;GO:0007219//Notch signaling pathway;GO:0007221//positive regulation of transcription of Notch receptor target;GO:0007275//multicellular organism development;GO:0007411//axon guidance;GO:0030154//cell diffe…
ENSG00000076356	1261	450	5.56	2.16	5.56	2.16	-1.36405357056004	1.00796136712986e-68	2.09712750918906e-66	PLXNA2	plexin A2 [Source:HGNC Symbol;Acc:HGNC:9100]	Organismal Systems	Development	ko04360//Axon guidance	K06820	GO:0002116//semaphorin receptor complex;GO:0005886//plasma membrane;GO:0005887//integral component of plasma membrane;GO:0016020//membrane;GO:0016021//integral component of membrane	GO:0005515//protein binding;GO:0017154//semaphorin receptor activity;GO:0042802//identical protein binding	GO:0001756//somitogenesis;GO:0007162//negative regulation of cell adhesion;GO:0007165//signal transduction;GO:0007166//cell surface receptor signaling pathway;GO:0008360//regulation of cell shape;GO:0021915//neural tube development;GO:0021935//cerebellar granule cell precursor tangential migration;GO:0030334//regulation of cell migration;GO:0043087//regulation of GTPase activity;GO:0050772//posit…
ENSG00000077157	311	384	1.40	4.78	1.4	4.78	1.77158379103578	0.000142095458061134	0.000675147670144444	PPP1R12B	protein phosphatase 1 regulatory subunit 12B [Source:HGNC Symbol;Acc:HGNC:7619]	Cellular Processes;Human Diseases;Cellular Processes;Organismal Systems;Organismal Systems	Cell motility;Cancers;Cellular community - eukaryotes;Endocrine system;Circulatory system	ko04810//Regulation of actin cytoskeleton;ko05205//Proteoglycans in cancer;ko04510//Focal adhesion;ko04921//Oxytocin signaling pathway;ko04270//Vascular smooth muscle contraction	K12329;K12329;K12329;K12329;K12329	GO:0005654//nucleoplasm;GO:0005737//cytoplasm;GO:0005829//cytosol;GO:0005856//cytoskeleton;GO:0030018//Z disc;GO:0031672//A band	GO:0004857//enzyme inhibitor activity;GO:0005515//protein binding;GO:0008047//enzyme activator activity;GO:0019208//phosphatase regulator activity;GO:0019901//protein kinase binding	GO:0000086//G2/M transition of mitotic cell cycle;GO:0006937//regulation of muscle contraction;GO:0007165//signal transduction;GO:0043085//positive regulation of catalytic activity;GO:0043086//negative regulation of catalytic activity;GO:0050790//regulation of catalytic activity
ENSG00000078018	22	44	0.25	0.53	0.25	0.53	1.08406426478847	0.00311407072898414	0.0108186859850785	MAP2	microtubule associated protein 2 [Source:HGNC Symbol;Acc:HGNC:6839]	-	-	-	-	GO:0005737//cytoplasm;GO:0005829//cytosol;GO:0005856//cytoskeleton;GO:0005874//microtubule;GO:0005875//microtubule associated complex;GO:0014069//postsynaptic density;GO:0030424//axon;GO:0030425//dendrite;GO:0032839//dendrite cytoplasm;GO:0034399//nuclear periphery;GO:0042995//cell projection;GO:0043005//neuron projection;GO:0043025//neuronal cell body;GO:0043194//axon initial segment;GO:0043198/…	GO:0002162//dystroglycan binding;GO:0005198//structural molecule activity;GO:0005515//protein binding;GO:0005516//calmodulin binding;GO:0008017//microtubule binding;GO:0015631//tubulin binding;GO:0048156//tau protein binding	GO:0000226//microtubule cytoskeleton organization;GO:0001578//microtubule bundle formation;GO:0007409//axonogenesis;GO:0016358//dendrite development;GO:0021954//central nervous system neuron development;GO:0030010//establishment of cell polarity;GO:0030517//negative regulation of axon extension;GO:0031113//regulation of microtubule polymerization;GO:0031115//negative regulation of microtubule pol…
ENSG00000079385	1357	2492	23.68	47.86	23.68	47.86	1.01515131590955	5.67426085878104e-86	1.74625377928986e-83	CEACAM1	CEA cell adhesion molecule 1 [Source:HGNC Symbol;Acc:HGNC:1814]	-	-	-	-	GO:0005576//extracellular region;GO:0005886//plasma membrane;GO:0005887//integral component of plasma membrane;GO:0005911//cell-cell junction;GO:0005912//adherens junction;GO:0009925//basal plasma membrane;GO:0009986//cell surface;GO:0016020//membrane;GO:0016021//integral component of membrane;GO:0016324//apical plasma membrane;GO:0016328//lateral plasma membrane;GO:0030054//cell junction;GO:0030…	GO:0003674//molecular_function;GO:0003779//actin binding;GO:0005515//protein binding;GO:0005516//calmodulin binding;GO:0015125//bile acid transmembrane transporter activity;GO:0019900//kinase binding;GO:0019903//protein phosphatase binding;GO:0031005//filamin binding;GO:0042802//identical protein binding;GO:0042803//protein homodimerization activity;GO:0046983//protein dimerization activity;GO:19…	GO:0001525//angiogenesis;GO:0001558//regulation of cell growth;GO:0001568//blood vessel development;GO:0001915//negative regulation of T cell mediated cytotoxicity;GO:0002859//negative regulation of natural killer cell mediated cytotoxicity directed against tumor cell target;GO:0006469//negative regulation of protein kinase activity;GO:0007155//cell adhesion;GO:0007156//homophilic cell adhesion v…
ENSG00000080031	73	15	0.94	0.21	0.94	0.21	-2.16227142889888	2.10869966889558e-09	2.10988922963296e-08	PTPRH	protein tyrosine phosphatase receptor type H [Source:HGNC Symbol;Acc:HGNC:9672]	-	-	-	-	GO:0005737//cytoplasm;GO:0005886//plasma membrane;GO:0005887//integral component of plasma membrane;GO:0016020//membrane;GO:0016021//integral component of membrane;GO:0016324//apical plasma membrane;GO:0031528//microvillus membrane;GO:0042995//cell projection	GO:0004721//phosphoprotein phosphatase activity;GO:0004725//protein tyrosine phosphatase activity;GO:0005001//transmembrane receptor protein tyrosine phosphatase activity;GO:0005515//protein binding;GO:0016787//hydrolase activity;GO:0016791//phosphatase activity;GO:0045296//cadherin binding	GO:0006470//protein dephosphorylation;GO:0006915//apoptotic process;GO:0016311//dephosphorylation;GO:0035335//peptidyl-tyrosine dephosphorylation
ENSG00000083097	164.17	311.76	1.85	3.94	1.85	3.94	1.09067035894006	2.68640756479794e-14	4.54045910150974e-13	DOP1A	DOP1 leucine zipper like protein A [Source:HGNC Symbol;Acc:HGNC:21194]	-	-	-	-	GO:0000139//Golgi membrane;GO:0005768//endosome;GO:0005794//Golgi apparatus;GO:0005802//trans-Golgi network;GO:0005829//cytosol;GO:0016020//membrane	-	GO:0006895//Golgi to endosome transport;GO:0007029//endoplasmic reticulum organization;GO:0015031//protein transport
ENSG00000083535	108	224	1.99	4.02	1.99	4.02	1.01442707063528	1.32123599644555e-12	1.89672479489735e-11	PIBF1	progesterone immunomodulatory binding factor 1 [Source:HGNC Symbol;Acc:HGNC:23352]	-	-	-	-	GO:0005576//extracellular region;GO:0005615//extracellular space;GO:0005634//nucleus;GO:0005737//cytoplasm;GO:0005813//centrosome;GO:0005815//microtubule organizing center;GO:0005856//cytoskeleton;GO:0034451//centriolar satellite	GO:0005136//interleukin-4 receptor binding;GO:0005515//protein binding;GO:0042802//identical protein binding	GO:0002376//immune system process;GO:0007080//mitotic metaphase plate congression;GO:0031393//negative regulation of prostaglandin biosynthetic process;GO:0032695//negative regulation of interleukin-12 production;GO:0032733//positive regulation of interleukin-10 production;GO:0032815//negative regulation of natural killer cell activation;GO:0042531//positive regulation of tyrosine phosphorylation…
ENSG00000085563	7	0	0.08	0.00	0.08	0.001	-6.32192809488736	0.0156414095306755	0.0437438283958989	ABCB1	ATP binding cassette subfamily B member 1 [Source:HGNC Symbol;Acc:HGNC:40]	Human Diseases;Human Diseases;Organismal Systems;Environmental Information Processing	Cancers;Cancers;Digestive system;Membrane transport	ko05206//MicroRNAs in cancer;ko05226//Gastric cancer;ko04976//Bile secretion;ko02010//ABC transporters	K05658;K05658;K05658;K05658	GO:0005886//plasma membrane;GO:0009986//cell surface;GO:0016020//membrane;GO:0016021//integral component of membrane;GO:0016324//apical plasma membrane;GO:0070062//extracellular exosome;GO:0098591//external side of apical plasma membrane	GO:0000166//nucleotide binding;GO:0005215//transporter activity;GO:0005515//protein binding;GO:0005524//ATP binding;GO:0008559//xenobiotic transmembrane transporting ATPase activity;GO:0015562//efflux transmembrane transporter activity;GO:0016887//ATPase activity;GO:0031625//ubiquitin protein ligase binding;GO:0042626//ATPase activity, coupled to transmembrane movement of substances;GO:0042910//x…	GO:0000086//G2/M transition of mitotic cell cycle;GO:0042493//response to drug;GO:0045332//phospholipid translocation;GO:0047484//regulation of response to osmotic stress;GO:0055085//transmembrane transport;GO:0070633//transepithelial transport;GO:0072089//stem cell proliferation;GO:0099040//ceramide translocation;GO:0140115//export across plasma membrane;GO:1901529//positive regulation of anion …
ENSG00000086730	41	17	1.12	0.52	1.12	0.52	-1.10691520391651	0.00542064771400614	0.0175369706595048	LAT2	linker for activation of T cells family member 2 [Source:HGNC Symbol;Acc:HGNC:12749]	-	-	-	-	GO:0005886//plasma membrane;GO:0016020//membrane;GO:0016021//integral component of membrane;GO:0045121//membrane raft;GO:0070062//extracellular exosome	GO:0005515//protein binding;GO:0042169//SH2 domain binding	GO:0002250//adaptive immune response;GO:0002376//immune system process;GO:0002764//immune response-regulating signaling pathway;GO:0019722//calcium-mediated signaling;GO:0035556//intracellular signal transduction;GO:0038095//Fc-epsilon receptor signaling pathway;GO:0042113//B cell activation;GO:0043303//mast cell degranulation;GO:0050853//B cell receptor signaling pathway
ENSG00000088053	71	12	1.66	0.30	1.66	0.3	-2.46814883573841	2.43710560178444e-10	2.72115827283143e-09	GP6	glycoprotein VI platelet [Source:HGNC Symbol;Acc:HGNC:14388]	Organismal Systems;Environmental Information Processing	Immune system;Signaling molecules and interaction	ko04611//Platelet activation;ko04512//ECM-receptor interaction	K06264;K06264	GO:0005886//plasma membrane;GO:0005887//integral component of plasma membrane;GO:0009986//cell surface;GO:0016020//membrane;GO:0016021//integral component of membrane;GO:0070062//extracellular exosome;GO:0097197//tetraspanin-enriched microdomain	GO:0004888//transmembrane signaling receptor activity;GO:0005515//protein binding;GO:0005518//collagen binding;GO:0038023//signaling receptor activity	GO:0007167//enzyme linked receptor protein signaling pathway;GO:0007596//blood coagulation;GO:0007599//hemostasis;GO:0030168//platelet activation;GO:0050900//leukocyte migration
ENSG00000089225	54	16	0.97	0.33	0.97	0.33	-1.55551872282867	3.02082357739116e-05	0.000162978838149095	TBX5	T-box transcription factor 5 [Source:HGNC Symbol;Acc:HGNC:11604]	-	-	-	-	GO:0000790//nuclear chromatin;GO:0005634//nucleus;GO:0005654//nucleoplasm;GO:0005737//cytoplasm;GO:0032991//protein-containing complex;GO:0032993//protein-DNA complex	GO:0000977//RNA polymerase II regulatory region sequence-specific DNA binding;GO:0000978//RNA polymerase II proximal promoter sequence-specific DNA binding;GO:0000981//DNA-binding transcription factor activity, RNA polymerase II-specific;GO:0001228//DNA-binding transcription activator activity, RNA polymerase II-specific;GO:0003677//DNA binding;GO:0003700//DNA-binding transcription factor activit…	GO:0000122//negative regulation of transcription by RNA polymerase II;GO:0001708//cell fate specification;GO:0002009//morphogenesis of an epithelium;GO:0003166//bundle of His development;GO:0003181//atrioventricular valve morphogenesis;GO:0003197//endocardial cushion development;GO:0003218//cardiac left ventricle formation;GO:0003229//ventricular cardiac muscle tissue development;GO:0003281//vent…
ENSG00000090382	14295	553	488.89	20.83	488.89	20.83	-4.55277515155243	0	0	LYZ	lysozyme [Source:HGNC Symbol;Acc:HGNC:6740]	Organismal Systems	Digestive system	ko04970//Salivary secretion	K13915	GO:0005576//extracellular region;GO:0005615//extracellular space;GO:0035578//azurophil granule lumen;GO:0035580//specific granule lumen;GO:0070062//extracellular exosome;GO:1904724//tertiary granule lumen	GO:0003796//lysozyme activity;GO:0003824//catalytic activity;GO:0016787//hydrolase activity;GO:0016798//hydrolase activity, acting on glycosyl bonds;GO:0042802//identical protein binding	GO:0001895//retina homeostasis;GO:0006954//inflammatory response;GO:0008152//metabolic process;GO:0019730//antimicrobial humoral response;GO:0019835//cytolysis;GO:0031640//killing of cells of other organism;GO:0042742//defense response to bacterium;GO:0043312//neutrophil degranulation;GO:0044267//cellular protein metabolic process;GO:0050829//defense response to Gram-negative bacterium;GO:0050830…
ENSG00000090554	29	11	1.40	0.64	1.4	0.64	-1.12928301694497	0.0166958500866488	0.0462722509343296	FLT3LG	fms related receptor tyrosine kinase 3 ligand [Source:HGNC Symbol;Acc:HGNC:3766]	Human Diseases;Environmental Information Processing;Environmental Information Processing;Environmental Information Processing;Organismal Systems	Cancers;Signal transduction;Signal transduction;Signal transduction;Immune system	ko05200//Pathways in cancer;ko04151//PI3K-Akt signaling pathway;ko04010//MAPK signaling pathway;ko04014//Ras signaling pathway;ko04640//Hematopoietic cell lineage	K05454;K05454;K05454;K05454;K05454	GO:0005576//extracellular region;GO:0005615//extracellular space;GO:0005886//plasma membrane;GO:0009986//cell surface;GO:0016020//membrane;GO:0016021//integral component of membrane;GO:0031233//intrinsic component of external side of plasma membrane	GO:0005102//signaling receptor binding;GO:0005125//cytokine activity;GO:0005515//protein binding;GO:0030971//receptor tyrosine kinase binding	GO:0000165//MAPK cascade;GO:0001934//positive regulation of protein phosphorylation;GO:0007165//signal transduction;GO:0008284//positive regulation of cell proliferation;GO:0019221//cytokine-mediated signaling pathway;GO:0030098//lymphocyte differentiation;GO:0030885//regulation of myeloid dendritic cell activation;GO:0032819//positive regulation of natural killer cell proliferation;GO:0032825//p…
ENSG00000091262	14	32	0.70	1.65	0.7	1.65	1.23703919730085	0.00457932642118221	0.0151163820991517	ABCC6	ATP binding cassette subfamily C member 6 [Source:HGNC Symbol;Acc:HGNC:57]	Environmental Information Processing	Membrane transport	ko02010//ABC transporters	K05669	GO:0005654//nucleoplasm;GO:0005783//endoplasmic reticulum;GO:0005789//endoplasmic reticulum membrane;GO:0005886//plasma membrane;GO:0016020//membrane;GO:0016021//integral component of membrane;GO:0016323//basolateral plasma membrane;GO:0016324//apical plasma membrane;GO:0016328//lateral plasma membrane	GO:0000166//nucleotide binding;GO:0005215//transporter activity;GO:0005524//ATP binding;GO:0016887//ATPase activity;GO:0022857//transmembrane transporter activity;GO:0042626//ATPase activity, coupled to transmembrane movement of substances	GO:0007601//visual perception;GO:0042493//response to drug;GO:0050896//response to stimulus;GO:0055085//transmembrane transport
ENSG00000091482	12	1	0.69	0.06	0.69	0.06	-3.52356195605701	0.00342749761354808	0.0117555130595153	SMPX	small muscle protein X-linked [Source:HGNC Symbol;Acc:HGNC:11122]	-	-	-	-	GO:0005634//nucleus;GO:0005737//cytoplasm;GO:0005927//muscle tendon junction;GO:0031430//M band;GO:0043034//costamere;GO:0043292//contractile fiber	-	GO:0006941//striated muscle contraction
ENSG00000091592	108	38	1.58	0.42	1.58	0.42	-1.91146332539834	1.04691674334669e-07	8.49261621785688e-07	NLRP1	NLR family pyrin domain containing 1 [Source:HGNC Symbol;Acc:HGNC:14374]	Organismal Systems	Immune system	ko04621//NOD-like receptor signaling pathway	K12798	GO:0005634//nucleus;GO:0005654//nucleoplasm;GO:0005737//cytoplasm;GO:0005829//cytosol;GO:0061702//inflammasome complex;GO:0072558//NLRP1 inflammasome complex	GO:0000166//nucleotide binding;GO:0005515//protein binding;GO:0005524//ATP binding;GO:0008656//cysteine-type endopeptidase activator activity involved in apoptotic process;GO:0019899//enzyme binding;GO:0019904//protein domain specific binding	GO:0002376//immune system process;GO:0006915//apoptotic process;GO:0006919//activation of cysteine-type endopeptidase activity involved in apoptotic process;GO:0006954//inflammatory response;GO:0016032//viral process;GO:0032495//response to muramyl dipeptide;GO:0032731//positive regulation of interleukin-1 beta production;GO:0042742//defense response to bacterium;GO:0042981//regulation of apoptot…
ENSG00000091986	386	926	5.32	13.36	5.32	13.36	1.32842185697286	1.29221227796645e-58	1.85325823010877e-56	CCDC80	coiled-coil domain containing 80 [Source:HGNC Symbol;Acc:HGNC:30649]	-	-	-	-	GO:0005576//extracellular region;GO:0005604//basement membrane;GO:0005614//interstitial matrix;GO:0016020//membrane;GO:0016021//integral component of membrane;GO:0031012//extracellular matrix	GO:0001968//fibronectin binding;GO:0005539//glycosaminoglycan binding;GO:0008201//heparin binding	GO:0009617//response to bacterium;GO:0010811//positive regulation of cell-substrate adhesion;GO:0030198//extracellular matrix organization
ENSG00000092758	8	22	0.17	0.49	0.17	0.49	1.52724700286487	0.0107330603016243	0.031901160317021	COL9A3	collagen type IX alpha 3 chain [Source:HGNC Symbol;Acc:HGNC:2219]	Environmental Information Processing;Human Diseases;Cellular Processes;Organismal Systems;Environmental Information Processing	Signal transduction;Infectious diseases;Cellular community - eukaryotes;Digestive system;Signaling molecules and interaction	ko04151//PI3K-Akt signaling pathway;ko05165//Human papillomavirus infection;ko04510//Focal adhesion;ko04974//Protein digestion and absorption;ko04512//ECM-receptor interaction	K08131;K08131;K08131;K08131;K08131	GO:0005576//extracellular region;GO:0005581//collagen trimer;GO:0005594//collagen type IX trimer;GO:0005604//basement membrane;GO:0005615//extracellular space;GO:0005788//endoplasmic reticulum lumen;GO:0031012//extracellular matrix;GO:0062023//collagen-containing extracellular matrix	GO:0005201//extracellular matrix structural constituent;GO:0030020//extracellular matrix structural constituent conferring tensile strength	GO:0008584//male gonad development;GO:0008585//female gonad development;GO:0030198//extracellular matrix organization
ENSG00000095637	46	80	0.69	1.41	0.69	1.41	1.03102689562062	0.000711587799225838	0.00289575068048597	SORBS1	sorbin and SH3 domain containing 1 [Source:HGNC Symbol;Acc:HGNC:14565]	Organismal Systems;Organismal Systems;Cellular Processes	Endocrine system;Endocrine system;Cellular community - eukaryotes	ko04910//Insulin signaling pathway;ko03320//PPAR signaling pathway;ko04520//Adherens junction	K06086;K06086;K06086	GO:0001725//stress fiber;GO:0005634//nucleus;GO:0005737//cytoplasm;GO:0005813//centrosome;GO:0005829//cytosol;GO:0005856//cytoskeleton;GO:0005886//plasma membrane;GO:0005912//adherens junction;GO:0005915//zonula adherens;GO:0005925//focal adhesion;GO:0016020//membrane;GO:0016363//nuclear matrix;GO:0030054//cell junction;GO:0030055//cell-substrate junction;GO:0045121//membrane raft	GO:0003779//actin binding;GO:0005158//insulin receptor binding;GO:0005515//protein binding;GO:0008092//cytoskeletal protein binding;GO:0030159//receptor signaling complex scaffold activity	GO:0006936//muscle contraction;GO:0007160//cell-matrix adhesion;GO:0008286//insulin receptor signaling pathway;GO:0032869//cellular response to insulin stimulus;GO:0043149//stress fiber assembly;GO:0045725//positive regulation of glycogen biosynthetic process;GO:0046326//positive regulation of glucose import;GO:0046628//positive regulation of insulin receptor signaling pathway;GO:0046889//positiv…
ENSG00000099284	39	12	1.28	0.50	1.28	0.5	-1.35614381022528	0.000630739143673865	0.00259678891592819	MACROH2A2	macroH2A.2 histone [Source:HGNC Symbol;Acc:HGNC:14453]	Human Diseases;Human Diseases;Cellular Processes	Immune diseases;Substance dependence;Cell growth and death	ko05322//Systemic lupus erythematosus;ko05034//Alcoholism;ko04217//Necroptosis	K11251;K11251;K11251	GO:0000784//nuclear chromosome, telomeric region;GO:0000785//chromatin;GO:0000786//nucleosome;GO:0000790//nuclear chromatin;GO:0001740//Barr body;GO:0005634//nucleus;GO:0005654//nucleoplasm;GO:0005694//chromosome;GO:0070062//extracellular exosome	GO:0000976//transcription regulatory region sequence-specific DNA binding;GO:0000977//RNA polymerase II regulatory region sequence-specific DNA binding;GO:0003677//DNA binding;GO:0005515//protein binding;GO:0031490//chromatin DNA binding;GO:0046982//protein heterodimerization activity	GO:0000122//negative regulation of transcription by RNA polymerase II;GO:0006325//chromatin organization;GO:0006334//nucleosome assembly;GO:0006342//chromatin silencing;GO:0007420//brain development;GO:0007549//dosage compensation;GO:0045618//positive regulation of keratinocyte differentiation;GO:0045814//negative regulation of gene expression, epigenetic;GO:0071169//establishment of protein loca…
ENSG00000099889	38	73	0.56	1.26	0.56	1.26	1.16992500144231	0.000206391810629487	0.000951269836698527	ARVCF	ARVCF delta catenin family member [Source:HGNC Symbol;Acc:HGNC:728]	-	-	-	-	GO:0005622//intracellular;GO:0005634//nucleus;GO:0005737//cytoplasm;GO:0005886//plasma membrane;GO:0005911//cell-cell junction;GO:0005912//adherens junction;GO:0030054//cell junction	GO:0005515//protein binding;GO:0045296//cadherin binding	GO:0007043//cell-cell junction assembly;GO:0007155//cell adhesion;GO:0007275//multicellular organism development;GO:0016339//calcium-dependent cell-cell adhesion via plasma membrane cell adhesion molecules;GO:0098609//cell-cell adhesion
ENSG00000100228	20	4	0.27	0.08	0.27	0.08	-1.75488750216347	0.00261353969120793	0.00928419654285833	RAB36	RAB36, member RAS oncogene family [Source:HGNC Symbol;Acc:HGNC:9775]	-	-	-	-	GO:0000139//Golgi membrane;GO:0005794//Golgi apparatus;GO:0016020//membrane	GO:0000166//nucleotide binding;GO:0003924//GTPase activity;GO:0005515//protein binding;GO:0005525//GTP binding	GO:0015031//protein transport
ENSG00000100302	2	16	0.03	0.26	0.03	0.26	3.11547721741994	0.000732495236752797	0.00297345964202042	RASD2	RASD family member 2 [Source:HGNC Symbol;Acc:HGNC:18229]	-	-	-	-	GO:0005886//plasma membrane;GO:0016020//membrane;GO:0045202//synapse	GO:0000166//nucleotide binding;GO:0003924//GTPase activity;GO:0005525//GTP binding;GO:0031624//ubiquitin conjugating enzyme binding;GO:0031681//G-protein beta-subunit binding;GO:0043548//phosphatidylinositol 3-kinase binding	GO:0001963//synaptic transmission, dopaminergic;GO:0007165//signal transduction;GO:0007626//locomotory behavior;GO:0031397//negative regulation of protein ubiquitination;GO:0033235//positive regulation of protein sumoylation;GO:0043949//regulation of cAMP-mediated signaling;GO:0051897//positive regulation of protein kinase B signaling
ENSG00000100307	29	52	0.36	0.88	0.36	0.88	1.28950661719498	0.00553065085029898	0.017845953333468	CBX7	chromobox 7 [Source:HGNC Symbol;Acc:HGNC:1557]	-	-	-	-	GO:0000790//nuclear chromatin;GO:0005634//nucleus;GO:0005654//nucleoplasm;GO:0005829//cytosol;GO:0031519//PcG protein complex;GO:0035102//PRC1 complex	GO:0005515//protein binding	GO:0000122//negative regulation of transcription by RNA polymerase II;GO:0006325//chromatin organization
ENSG00000100342	653	63	14.48	1.51	14.48	1.51	-3.26144114775813	9.05834166125726e-111	4.05484312182098e-108	APOL1	apolipoprotein L1 [Source:HGNC Symbol;Acc:HGNC:618]	Human Diseases	Infectious diseases	ko05143//African trypanosomiasis	K23585	GO:0005576//extracellular region;GO:0005615//extracellular space;GO:0005788//endoplasmic reticulum lumen;GO:0031224//intrinsic component of membrane;GO:0034361//very-low-density lipoprotein particle;GO:0034364//high-density lipoprotein particle;GO:0072562//blood microparticle	GO:0005254//chloride channel activity;GO:0005515//protein binding;GO:0008289//lipid binding	GO:0006629//lipid metabolic process;GO:0006869//lipid transport;GO:0006898//receptor-mediated endocytosis;GO:0008202//steroid metabolic process;GO:0008203//cholesterol metabolic process;GO:0042157//lipoprotein metabolic process;GO:0043687//post-translational protein modification;GO:0044267//cellular protein metabolic process;GO:0045087//innate immune response;GO:0051838//cytolysis by host of symb…
ENSG00000100346	12	1	0.06	0.01	0.06	0.01	-2.58496250072116	0.00342749761354808	0.0117555130595153	CACNA1I	calcium voltage-gated channel subunit alpha1 I [Source:HGNC Symbol;Acc:HGNC:1396]	Environmental Information Processing;Environmental Information Processing;Human Diseases;Organismal Systems;Organismal Systems;Organismal Systems;Organismal Systems	Signal transduction;Signal transduction;Endocrine and metabolic diseases;Environmental adaptation;Endocrine system;Endocrine system;Endocrine system	ko04010//MAPK signaling pathway;ko04020//Calcium signaling pathway;ko04934//Cushing syndrome;ko04713//Circadian entrainment;ko04925//Aldosterone synthesis and secretion;ko04929//GnRH secretion;ko04927//Cortisol synthesis and secretion	K04856;K04856;K04856;K04856;K04856;K04856;K04856	GO:0001518//voltage-gated sodium channel complex;GO:0005886//plasma membrane;GO:0005891//voltage-gated calcium channel complex;GO:0016020//membrane;GO:0016021//integral component of membrane;GO:0043005//neuron projection	GO:0005216//ion channel activity;GO:0005244//voltage-gated ion channel activity;GO:0005245//voltage-gated calcium channel activity;GO:0005248//voltage-gated sodium channel activity;GO:0005261//cation channel activity;GO:0005262//calcium channel activity;GO:0005515//protein binding;GO:0008332//low voltage-gated calcium channel activity	GO:0006811//ion transport;GO:0006816//calcium ion transport;GO:0007165//signal transduction;GO:0019228//neuronal action potential;GO:0030317//flagellated sperm motility;GO:0030431//sleep;GO:0034765//regulation of ion transmembrane transport;GO:0035725//sodium ion transmembrane transport;GO:0045956//positive regulation of calcium ion-dependent exocytosis;GO:0055085//transmembrane transport;GO:0070…
ENSG00000100433	14	54	0.24	0.77	0.24	0.77	1.68182403997375	1.76227973557475e-07	1.38839446687521e-06	KCNK10	potassium two pore domain channel subfamily K member 10 [Source:HGNC Symbol;Acc:HGNC:6273]	Organismal Systems	Digestive system	ko04971//Gastric acid secretion	K04920	GO:0005886//plasma membrane;GO:0005887//integral component of plasma membrane;GO:0016020//membrane;GO:0016021//integral component of membrane	GO:0005244//voltage-gated ion channel activity;GO:0005267//potassium channel activity;GO:0022841//potassium ion leak channel activity	GO:0006811//ion transport;GO:0006813//potassium ion transport;GO:0007165//signal transduction;GO:0007613//memory;GO:0030322//stabilization of membrane potential;GO:0034765//regulation of ion transmembrane transport;GO:0071805//potassium ion transmembrane transport
ENSG00000100867	936	250	28.46	8.38	28.46	8.38	-1.76391351282713	5.66469330293528e-77	1.39464749118266e-74	DHRS2	dehydrogenase/reductase 2 [Source:HGNC Symbol;Acc:HGNC:18349]	-	-	-	-	GO:0005634//nucleus;GO:0005635//nuclear envelope;GO:0005654//nucleoplasm;GO:0005737//cytoplasm;GO:0005739//mitochondrion;GO:0005759//mitochondrial matrix	GO:0004090//carbonyl reductase (NADPH) activity;GO:0005515//protein binding;GO:0016491//oxidoreductase activity	GO:0008207//C21-steroid hormone metabolic process;GO:0008285//negative regulation of cell proliferation;GO:0009636//response to toxic substance;GO:0034599//cellular response to oxidative stress;GO:0043011//myeloid dendritic cell differentiation;GO:0043066//negative regulation of apoptotic process;GO:0055114//oxidation-reduction process
ENSG00000101188	69	26	0.85	0.35	0.85	0.35	-1.28010791919274	8.10713271356638e-05	0.00040596123540611	NTSR1	neurotensin receptor 1 [Source:HGNC Symbol;Acc:HGNC:8039]	Environmental Information Processing;Environmental Information Processing	Signaling molecules and interaction;Signal transduction	ko04080//Neuroactive ligand-receptor interaction;ko04020//Calcium signaling pathway	K04211;K04211	GO:0005737//cytoplasm;GO:0005739//mitochondrion;GO:0005783//endoplasmic reticulum;GO:0005794//Golgi apparatus;GO:0005886//plasma membrane;GO:0005887//integral component of plasma membrane;GO:0009898//cytoplasmic side of plasma membrane;GO:0009986//cell surface;GO:0016020//membrane;GO:0016021//integral component of membrane;GO:0030424//axon;GO:0030425//dendrite;GO:0032280//symmetric synapse;GO:004…	GO:0004930//G protein-coupled receptor activity;GO:0005515//protein binding;GO:0016492//G protein-coupled neurotensin receptor activity;GO:0042802//identical protein binding;GO:0044877//protein-containing complex binding;GO:0047485//protein N-terminus binding	GO:0001659//temperature homeostasis;GO:0003085//negative regulation of systemic arterial blood pressure;GO:0003254//regulation of membrane depolarization;GO:0007165//signal transduction;GO:0007186//G protein-coupled receptor signaling pathway;GO:0007218//neuropeptide signaling pathway;GO:0007268//chemical synaptic transmission;GO:0007612//learning;GO:0008344//adult locomotory behavior;GO:0014049/…
ENSG00000101197	63	15	2.42	0.62	2.42	0.62	-1.96466692688772	2.54165468641107e-07	1.94737152633114e-06	BIRC7	baculoviral IAP repeat containing 7 [Source:HGNC Symbol;Acc:HGNC:13702]	Human Diseases;Genetic Information Processing;Human Diseases;Human Diseases;Cellular Processes	Cancers;Folding, sorting and degradation;Infectious diseases;Cancers;Cell growth and death	ko05200//Pathways in cancer;ko04120//Ubiquitin mediated proteolysis;ko05145//Toxoplasmosis;ko05222//Small cell lung cancer;ko04215//Apoptosis - multiple species	K16061;K16061;K16061;K16061;K16061	GO:0005634//nucleus;GO:0005654//nucleoplasm;GO:0005737//cytoplasm;GO:0005794//Golgi apparatus;GO:0005813//centrosome;GO:0005829//cytosol	GO:0004842//ubiquitin-protein transferase activity;GO:0004869//cysteine-type endopeptidase inhibitor activity;GO:0005515//protein binding;GO:0016740//transferase activity;GO:0019899//enzyme binding;GO:0030414//peptidase inhibitor activity;GO:0043027//cysteine-type endopeptidase inhibitor activity involved in apoptotic process;GO:0046872//metal ion binding;GO:0061630//ubiquitin protein ligase acti…	GO:0002088//lens development in camera-type eye;GO:0006915//apoptotic process;GO:0007257//activation of JUN kinase activity;GO:0010466//negative regulation of peptidase activity;GO:0016567//protein ubiquitination;GO:0031398//positive regulation of protein ubiquitination;GO:0042127//regulation of cell proliferation;GO:0043066//negative regulation of apoptotic process;GO:0043154//negative regulatio…
ENSG00000101198	61	16	2.29	0.81	2.29	0.81	-1.49935378521232	1.4591814502906e-06	9.98842835203553e-06	NKAIN4	sodium/potassium transporting ATPase interacting 4 [Source:HGNC Symbol;Acc:HGNC:16191]	-	-	-	-	GO:0005886//plasma membrane;GO:0016020//membrane;GO:0016021//integral component of membrane	GO:0005515//protein binding	GO:0002028//regulation of sodium ion transport
ENSG00000101276	322	139	6.02	2.76	6.02	2.76	-1.12509521998153	3.57606192463682e-14	5.92879761512178e-13	SLC52A3	solute carrier family 52 member 3 [Source:HGNC Symbol;Acc:HGNC:16187]	Organismal Systems	Digestive system	ko04977//Vitamin digestion and absorption	K14620	GO:0005634//nucleus;GO:0005737//cytoplasm;GO:0005886//plasma membrane;GO:0005887//integral component of plasma membrane;GO:0016020//membrane;GO:0016021//integral component of membrane;GO:0016324//apical plasma membrane;GO:0031965//nuclear membrane	GO:0005515//protein binding;GO:0032217//riboflavin transmembrane transporter activity	GO:0006771//riboflavin metabolic process;GO:0007605//sensory perception of sound;GO:0032218//riboflavin transport;GO:0034605//cellular response to heat
ENSG00000101441	112.33	11.07	7.59	0.82	7.59	0.82	-3.21040407079738	1.24466211201432e-20	3.45604299223224e-19	CST4	cystatin S [Source:HGNC Symbol;Acc:HGNC:2476]	Organismal Systems	Digestive system	ko04970//Salivary secretion	K13900	GO:0005576//extracellular region;GO:0005615//extracellular space;GO:0070062//extracellular exosome	GO:0004869//cysteine-type endopeptidase inhibitor activity;GO:0005515//protein binding;GO:0030414//peptidase inhibitor activity	GO:0001580//detection of chemical stimulus involved in sensory perception of bitter taste;GO:0001895//retina homeostasis;GO:0010466//negative regulation of peptidase activity;GO:0010951//negative regulation of endopeptidase activity;GO:0045861//negative regulation of proteolysis
ENSG00000101751	61	119	1.57	3.20	1.57	3.2	1.02730734599574	1.7050771551989e-06	1.15379751427385e-05	POLI	DNA polymerase iota [Source:HGNC Symbol;Acc:HGNC:9182]	Genetic Information Processing	Replication and repair	ko03460//Fanconi anemia pathway	K03510	GO:0005634//nucleus;GO:0005654//nucleoplasm;GO:0016607//nuclear speck;GO:0036464//cytoplasmic ribonucleoprotein granule	GO:0003677//DNA binding;GO:0003684//damaged DNA binding;GO:0003887//DNA-directed DNA polymerase activity;GO:0005515//protein binding;GO:0016740//transferase activity;GO:0016779//nucleotidyltransferase activity;GO:0046872//metal ion binding	GO:0006260//DNA replication;GO:0006281//DNA repair;GO:0006974//cellular response to DNA damage stimulus;GO:0019985//translesion synthesis;GO:0042276//error-prone translesion synthesis;GO:0071897//DNA biosynthetic process
ENSG00000101951	846	37	70.78	3.07	70.78	3.07	-4.52703120105505	1.14179352177386e-179	1.12443826024289e-176	PAGE4	PAGE family member 4 [Source:HGNC Symbol;Acc:HGNC:4108]	-	-	-	-	GO:0005634//nucleus;GO:0005737//cytoplasm;GO:0005739//mitochondrion	GO:0003677//DNA binding;GO:0003713//transcription coactivator activity;GO:0005515//protein binding	GO:0006979//response to oxidative stress;GO:0032872//regulation of stress-activated MAPK cascade;GO:0042594//response to starvation;GO:0043066//negative regulation of apoptotic process;GO:1903202//negative regulation of oxidative stress-induced cell death;GO:1903427//negative regulation of reactive oxygen species biosynthetic process;GO:1903508//positive regulation of nucleic acid-templated trans…
ENSG00000102057	21	5	0.23	0.06	0.23	0.06	-1.93859945533586	0.00409951669890608	0.013713328957482	KCND1	potassium voltage-gated channel subfamily D member 1 [Source:HGNC Symbol;Acc:HGNC:6237]	-	-	-	-	GO:0005575//cellular_component;GO:0005886//plasma membrane;GO:0008076//voltage-gated potassium channel complex;GO:0014069//postsynaptic density;GO:0016020//membrane;GO:0016021//integral component of membrane;GO:0030425//dendrite;GO:0042995//cell projection;GO:0043025//neuronal cell body;GO:0043197//dendritic spine;GO:0045211//postsynaptic membrane	GO:0005216//ion channel activity;GO:0005244//voltage-gated ion channel activity;GO:0005249//voltage-gated potassium channel activity;GO:0005250//A-type (transient outward) potassium channel activity;GO:0005267//potassium channel activity;GO:0005515//protein binding;GO:0046872//metal ion binding	GO:0006811//ion transport;GO:0006813//potassium ion transport;GO:0034220//ion transmembrane transport;GO:0034765//regulation of ion transmembrane transport;GO:0051260//protein homooligomerization;GO:0055085//transmembrane transport;GO:0061337//cardiac conduction;GO:0071805//potassium ion transmembrane transport
ENSG00000102195	4	15	0.10	0.41	0.1	0.41	2.03562390973072	0.0118586244865157	0.034660783718799	GPR50	G protein-coupled receptor 50 [Source:HGNC Symbol;Acc:HGNC:4506]	Environmental Information Processing	Signaling molecules and interaction	ko04080//Neuroactive ligand-receptor interaction	K04287	GO:0005654//nucleoplasm;GO:0005886//plasma membrane;GO:0005887//integral component of plasma membrane;GO:0016020//membrane;GO:0016021//integral component of membrane	GO:0004930//G protein-coupled receptor activity;GO:0005515//protein binding;GO:0008502//melatonin receptor activity;GO:0042802//identical protein binding	GO:0007165//signal transduction;GO:0007186//G protein-coupled receptor signaling pathway;GO:0007267//cell-cell signaling
ENSG00000102359	69.66	22.89	0.79	0.19	0.79	0.19	-2.05585323473352	7.69447672581747e-06	4.61668603549048e-05	SRPX2	sushi repeat containing protein X-linked 2 [Source:HGNC Symbol;Acc:HGNC:30668]	-	-	-	-	GO:0005576//extracellular region;GO:0005615//extracellular space;GO:0005737//cytoplasm;GO:0009986//cell surface;GO:0030054//cell junction;GO:0045202//synapse;GO:0060076//excitatory synapse;GO:0062023//collagen-containing extracellular matrix;GO:0097060//synaptic membrane	GO:0005102//signaling receptor binding;GO:0005201//extracellular matrix structural constituent;GO:0005515//protein binding;GO:0036458//hepatocyte growth factor binding;GO:0042802//identical protein binding	GO:0001525//angiogenesis;GO:0007155//cell adhesion;GO:0042325//regulation of phosphorylation;GO:0048870//cell motility;GO:0051965//positive regulation of synapse assembly;GO:0071625//vocalization behavior;GO:0090050//positive regulation of cell migration involved in sprouting angiogenesis;GO:0098609//cell-cell adhesion
ENSG00000102547	85	184	1.27	3.48	1.27	3.48	1.45425880907656	1.65820607572525e-11	2.11528671421531e-10	CAB39L	calcium binding protein 39 like [Source:HGNC Symbol;Acc:HGNC:20290]	Environmental Information Processing;Environmental Information Processing	Signal transduction;Signal transduction	ko04150//mTOR signaling pathway;ko04152//AMPK signaling pathway	K08272;K08272	GO:0005829//cytosol	GO:0005515//protein binding;GO:0043539//protein serine/threonine kinase activator activity	GO:0007050//cell cycle arrest;GO:0035556//intracellular signal transduction;GO:0071902//positive regulation of protein serine/threonine kinase activity
ENSG00000102678	7	34	0.08	0.42	0.08	0.42	2.39231742277876	4.97462206405825e-06	3.09933011937024e-05	FGF9	fibroblast growth factor 9 [Source:HGNC Symbol;Acc:HGNC:3687]	Human Diseases;Environmental Information Processing;Environmental Information Processing;Environmental Information Processing;Environmental Information Processing;Cellular Processes;Human Diseases;Human Diseases;Human Diseases	Cancers;Signal transduction;Signal transduction;Signal transduction;Signal transduction;Cell motility;Cancers;Cancers;Cancers	ko05200//Pathways in cancer;ko04151//PI3K-Akt signaling pathway;ko04010//MAPK signaling pathway;ko04014//Ras signaling pathway;ko04015//Rap1 signaling pathway;ko04810//Regulation of actin cytoskeleton;ko05224//Breast cancer;ko05226//Gastric cancer;ko05218//Melanoma	K04358;K04358;K04358;K04358;K04358;K04358;K04358;K04358;K04358	GO:0005576//extracellular region;GO:0005604//basement membrane;GO:0005615//extracellular space;GO:0005737//cytoplasm	GO:0005104//fibroblast growth factor receptor binding;GO:0008083//growth factor activity;GO:0008201//heparin binding	GO:0000122//negative regulation of transcription by RNA polymerase II;GO:0000165//MAPK cascade;GO:0001525//angiogenesis;GO:0001649//osteoblast differentiation;GO:0001654//eye development;GO:0001934//positive regulation of protein phosphorylation;GO:0002053//positive regulation of mesenchymal cell proliferation;GO:0002062//chondrocyte differentiation;GO:0006606//protein import into nucleus;GO:0007…
ENSG00000103089	47	22	1.29	0.51	1.29	0.51	-1.33880191345176	0.0104664275175156	0.0311965430364691	FA2H	fatty acid 2-hydroxylase [Source:HGNC Symbol;Acc:HGNC:21197]	-	-	-	-	GO:0005783//endoplasmic reticulum;GO:0005789//endoplasmic reticulum membrane;GO:0016020//membrane;GO:0016021//integral component of membrane;GO:0031090//organelle membrane;GO:0043231//intracellular membrane-bounded organelle	GO:0005506//iron ion binding;GO:0005515//protein binding;GO:0016491//oxidoreductase activity;GO:0020037//heme binding;GO:0046872//metal ion binding;GO:0080132//fatty acid alpha-hydroxylase activity	GO:0001949//sebaceous gland cell differentiation;GO:0006629//lipid metabolic process;GO:0006631//fatty acid metabolic process;GO:0006633//fatty acid biosynthetic process;GO:0006665//sphingolipid metabolic process;GO:0006679//glucosylceramide biosynthetic process;GO:0006682//galactosylceramide biosynthetic process;GO:0008610//lipid biosynthetic process;GO:0030148//sphingolipid biosynthetic process…
ENSG00000103426	11.84	0	0.16	0.00	0.16	0.001	-7.32192809488736	0.000979250329958916	0.00386984640828066	CORO7-PAM16	CORO7-PAM16 readthrough [Source:HGNC Symbol;Acc:HGNC:44424]	-	-	-	-	GO:0000139//Golgi membrane;GO:0005737//cytoplasm;GO:0005794//Golgi apparatus;GO:0005829//cytosol;GO:0016020//membrane	GO:0005515//protein binding	-
ENSG00000103489	55	23	0.28	0.13	0.28	0.13	-1.10691520391651	0.00129029025666479	0.00497784478230666	XYLT1	xylosyltransferase 1 [Source:HGNC Symbol;Acc:HGNC:15516]	Metabolism;Metabolism;Metabolism	Global and overview maps;Glycan biosynthesis and metabolism;Glycan biosynthesis and metabolism	ko01100//Metabolic pathways;ko00534//Glycosaminoglycan biosynthesis - heparan sulfate / heparin;ko00532//Glycosaminoglycan biosynthesis - chondroitin sulfate / dermatan sulfate	K00771;K00771;K00771	GO:0000137//Golgi cis cisterna;GO:0000139//Golgi membrane;GO:0005576//extracellular region;GO:0005615//extracellular space;GO:0005794//Golgi apparatus;GO:0016020//membrane;GO:0016021//integral component of membrane	GO:0016740//transferase activity;GO:0016757//transferase activity, transferring glycosyl groups;GO:0030158//protein xylosyltransferase activity;GO:0046872//metal ion binding	GO:0006024//glycosaminoglycan biosynthetic process;GO:0015012//heparan sulfate proteoglycan biosynthetic process;GO:0030166//proteoglycan biosynthetic process;GO:0030203//glycosaminoglycan metabolic process;GO:0030206//chondroitin sulfate biosynthetic process;GO:0043931//ossification involved in bone maturation;GO:0048706//embryonic skeletal system development;GO:0050650//chondroitin sulfate prot…
ENSG00000104093	506	982	2.42	5.12	2.42	5.12	1.08113676272541	6.56057683476587e-42	5.0213907255524e-40	DMXL2	Dmx like 2 [Source:HGNC Symbol;Acc:HGNC:2938]	-	-	-	-	GO:0005615//extracellular space;GO:0008021//synaptic vesicle;GO:0016020//membrane;GO:0030054//cell junction;GO:0030672//synaptic vesicle membrane;GO:0031410//cytoplasmic vesicle;GO:0043291//RAVE complex;GO:0045202//synapse;GO:0098992//neuronal dense core vesicle	GO:0005515//protein binding;GO:0017137//Rab GTPase binding	GO:0007035//vacuolar acidification
ENSG00000104517	1937	2457	10.64	22.26	10.64	22.26	1.06495544184077	2.71048344673966e-22	8.37641453456866e-21	UBR5	ubiquitin protein ligase E3 component n-recognin 5 [Source:HGNC Symbol;Acc:HGNC:16806]	Genetic Information Processing	Folding, sorting and degradation	ko04120//Ubiquitin mediated proteolysis	K10593	GO:0005634//nucleus;GO:0005654//nucleoplasm;GO:0005829//cytosol;GO:0016020//membrane;GO:0032991//protein-containing complex;GO:0048471//perinuclear region of cytoplasm	GO:0003723//RNA binding;GO:0004842//ubiquitin-protein transferase activity;GO:0005515//protein binding;GO:0008270//zinc ion binding;GO:0016740//transferase activity;GO:0034450//ubiquitin-ubiquitin ligase activity;GO:0043130//ubiquitin binding;GO:0046872//metal ion binding;GO:0061630//ubiquitin protein ligase activity	GO:0000209//protein polyubiquitination;GO:0006281//DNA repair;GO:0006974//cellular response to DNA damage stimulus;GO:0010628//positive regulation of gene expression;GO:0016032//viral process;GO:0016567//protein ubiquitination;GO:0042307//positive regulation of protein import into nucleus;GO:0050847//progesterone receptor signaling pathway;GO:0070936//protein K48-linked ubiquitination;GO:0090263/…
ENSG00000104783	146	63	3.91	1.86	3.91	1.86	-1.07186598619932	3.61727778003351e-07	2.71516399220808e-06	KCNN4	potassium calcium-activated channel subfamily N member 4 [Source:HGNC Symbol;Acc:HGNC:6293]	Organismal Systems;Organismal Systems;Organismal Systems;Organismal Systems	Digestive system;Digestive system;Endocrine system;Endocrine system	ko04974//Protein digestion and absorption;ko04970//Salivary secretion;ko04911//Insulin secretion;ko04929//GnRH secretion	K04945;K04945;K04945;K04945	GO:0005886//plasma membrane;GO:0008076//voltage-gated potassium channel complex;GO:0016020//membrane;GO:0016021//integral component of membrane;GO:0031982//vesicle;GO:0043005//neuron projection;GO:0043025//neuronal cell body	GO:0005267//potassium channel activity;GO:0005515//protein binding;GO:0005516//calmodulin binding;GO:0015269//calcium-activated potassium channel activity;GO:0016286//small conductance calcium-activated potassium channel activity;GO:0019903//protein phosphatase binding;GO:0022894//Intermediate conductance calcium-activated potassium channel activity	GO:0002376//immune system process;GO:0006811//ion transport;GO:0006813//potassium ion transport;GO:0006816//calcium ion transport;GO:0006884//cell volume homeostasis;GO:0006952//defense response;GO:0030322//stabilization of membrane potential;GO:0045332//phospholipid translocation;GO:0046541//saliva secretion;GO:0050714//positive regulation of protein secretion;GO:0050862//positive regulation of …
ENSG00000104856	151	82	4.38	2.02	4.38	2.02	-1.11657557684938	0.000137027067846476	0.000653377613372543	RELB	RELB proto-oncogene, NF-kB subunit [Source:HGNC Symbol;Acc:HGNC:9956]	Environmental Information Processing;Human Diseases;Human Diseases;Environmental Information Processing;Organismal Systems;Organismal Systems	Signal transduction;Infectious diseases;Infectious diseases;Signal transduction;Development;Immune system	ko04010//MAPK signaling pathway;ko05169//Epstein-Barr virus infection;ko05166//HTLV-I infection;ko04064//NF-kappa B signaling pathway;ko04380//Osteoclast differentiation;ko04625//C-type lectin receptor signaling pathway	K09253;K09253;K09253;K09253;K09253;K09253	GO:0000790//nuclear chromatin;GO:0005634//nucleus;GO:0005654//nucleoplasm;GO:0005737//cytoplasm;GO:0005813//centrosome;GO:0005815//microtubule organizing center;GO:0005829//cytosol;GO:0005856//cytoskeleton;GO:0017053//transcriptional repressor complex;GO:0032991//protein-containing complex;GO:0042025//host cell nucleus	GO:0000977//RNA polymerase II regulatory region sequence-specific DNA binding;GO:0000978//RNA polymerase II proximal promoter sequence-specific DNA binding;GO:0000981//DNA-binding transcription factor activity, RNA polymerase II-specific;GO:0003677//DNA binding;GO:0003682//chromatin binding;GO:0003700//DNA-binding transcription factor activity;GO:0005515//protein binding;GO:0019901//protein kinas…	GO:0000122//negative regulation of transcription by RNA polymerase II;GO:0002223//stimulatory C-type lectin receptor signaling pathway;GO:0006355//regulation of transcription, DNA-templated;GO:0006357//regulation of transcription by RNA polymerase II;GO:0006954//inflammatory response;GO:0007249//I-kappaB kinase/NF-kappaB signaling;GO:0010628//positive regulation of gene expression;GO:0019882//ant…
ENSG00000105398	40	155	1.07	4.50	1.07	4.5	2.07231420481589	2.88764129301e-19	7.24214553146753e-18	SULT2A1	sulfotransferase family 2A member 1 [Source:HGNC Symbol;Acc:HGNC:11458]	Human Diseases;Metabolism;Organismal Systems	Cancers;Xenobiotics biodegradation and metabolism;Digestive system	ko05204//Chemical carcinogenesis;ko00980//Metabolism of xenobiotics by cytochrome P450;ko04976//Bile secretion	K11822;K11822;K11822	GO:0005737//cytoplasm;GO:0005829//cytosol	GO:0004027//alcohol sulfotransferase activity;GO:0005515//protein binding;GO:0008146//sulfotransferase activity;GO:0016740//transferase activity;GO:0047704//bile-salt sulfotransferase activity;GO:0050294//steroid sulfotransferase activity;GO:0050656//3'-phosphoadenosine 5'-phosphosulfate binding	GO:0006068//ethanol catabolic process;GO:0006629//lipid metabolic process;GO:0006805//xenobiotic metabolic process;GO:0008202//steroid metabolic process;GO:0008203//cholesterol metabolic process;GO:0016042//lipid catabolic process;GO:0019216//regulation of lipid metabolic process;GO:0030573//bile acid catabolic process;GO:0042403//thyroid hormone metabolic process;GO:0050427//3'-phosphoadenosine …
ENSG00000105613	2	12	0.07	0.64	0.07	0.64	3.1926450779424	0.0129694607925202	0.0373459794984617	MAST1	microtubule associated serine/threonine kinase 1 [Source:HGNC Symbol;Acc:HGNC:19034]	-	-	-	-	GO:0005737//cytoplasm;GO:0005856//cytoskeleton;GO:0005886//plasma membrane;GO:0016020//membrane;GO:0030424//axon;GO:0030425//dendrite;GO:0042995//cell projection;GO:0043005//neuron projection;GO:0043025//neuronal cell body	GO:0000166//nucleotide binding;GO:0000287//magnesium ion binding;GO:0004672//protein kinase activity;GO:0004674//protein serine/threonine kinase activity;GO:0005515//protein binding;GO:0005524//ATP binding;GO:0008017//microtubule binding;GO:0016301//kinase activity;GO:0016740//transferase activity;GO:0046872//metal ion binding	GO:0006468//protein phosphorylation;GO:0007010//cytoskeleton organization;GO:0007420//brain development;GO:0016310//phosphorylation;GO:0018105//peptidyl-serine phosphorylation;GO:0035556//intracellular signal transduction
ENSG00000105696	5	22	0.16	0.75	0.16	0.75	2.22881869049588	0.000919410305878513	0.00365980302841212	TMEM59L	transmembrane protein 59 like [Source:HGNC Symbol;Acc:HGNC:13237]	-	-	-	-	GO:0000139//Golgi membrane;GO:0005794//Golgi apparatus;GO:0016020//membrane;GO:0016021//integral component of membrane	-	-
ENSG00000105707	56	103	1.61	3.40	1.61	3.4	1.07847405802308	2.54089418950884e-05	0.000139221398247124	HPN	hepsin [Source:HGNC Symbol;Acc:HGNC:5155]	Human Diseases	Cancers	ko05203//Viral carcinogenesis	K08665	GO:0005789//endoplasmic reticulum membrane;GO:0005886//plasma membrane;GO:0005887//integral component of plasma membrane;GO:0005911//cell-cell junction;GO:0009986//cell surface;GO:0016020//membrane;GO:0016021//integral component of membrane;GO:0016324//apical plasma membrane;GO:0031965//nuclear membrane;GO:0043025//neuronal cell body;GO:0070062//extracellular exosome	GO:0004252//serine-type endopeptidase activity;GO:0005515//protein binding;GO:0008233//peptidase activity;GO:0008236//serine-type peptidase activity;GO:0016787//hydrolase activity;GO:0070008//serine-type exopeptidase activity	GO:0006508//proteolysis;GO:0008360//regulation of cell shape;GO:0010628//positive regulation of gene expression;GO:0010719//negative regulation of epithelial to mesenchymal transition;GO:0010756//positive regulation of plasminogen activation;GO:0030307//positive regulation of cell growth;GO:0034769//basement membrane disassembly;GO:0043066//negative regulation of apoptotic process;GO:0043923//pos…
ENSG00000105928	3	15	0.08	0.37	0.08	0.37	2.20945336562895	0.00444281126432207	0.0147249737483881	GSDME	gasdermin E [Source:HGNC Symbol;Acc:HGNC:2810]	-	-	-	-	GO:0005737//cytoplasm;GO:0005829//cytosol;GO:0005886//plasma membrane;GO:0016020//membrane	GO:0005515//protein binding;GO:0005546//phosphatidylinositol-4,5-bisphosphate binding;GO:1901612//cardiolipin binding	GO:0007605//sensory perception of sound;GO:0008219//cell death;GO:0008285//negative regulation of cell proliferation;GO:0012501//programmed cell death;GO:0043410//positive regulation of MAPK cascade;GO:0060113//inner ear receptor cell differentiation;GO:0070265//necrotic cell death;GO:0070269//pyroptosis;GO:0071356//cellular response to tumor necrosis factor;GO:0098586//cellular response to virus…
ENSG00000106123	276	72	3.56	1.00	3.56	1	-1.83187724119167	4.12288076547313e-25	1.56162037609151e-23	EPHB6	EPH receptor B6 [Source:HGNC Symbol;Acc:HGNC:3396]	Organismal Systems	Development	ko04360//Axon guidance	K05114	GO:0005887//integral component of plasma membrane;GO:0009986//cell surface;GO:0016020//membrane;GO:0016021//integral component of membrane	GO:0000166//nucleotide binding;GO:0004672//protein kinase activity;GO:0005003//ephrin receptor activity;GO:0005515//protein binding;GO:0005524//ATP binding	GO:0001806//type IV hypersensitivity;GO:0002456//T cell mediated immunity;GO:0006468//protein phosphorylation;GO:0007169//transmembrane receptor protein tyrosine kinase signaling pathway;GO:0032092//positive regulation of protein binding;GO:0048013//ephrin receptor signaling pathway;GO:0050663//cytokine secretion;GO:0050798//activated T cell proliferation;GO:2000525//positive regulation of T cell…
ENSG00000106538	9	24	0.63	1.76	0.63	1.76	1.48215169513738	0.00458377454252642	0.0151243059062319	RARRES2	retinoic acid receptor responder 2 [Source:HGNC Symbol;Acc:HGNC:9868]	-	-	-	-	GO:0005576//extracellular region;GO:0005615//extracellular space;GO:0031012//extracellular matrix;GO:0031089//platelet dense granule lumen;GO:0062023//collagen-containing extracellular matrix	GO:0005102//signaling receptor binding;GO:0005515//protein binding	GO:0001523//retinoid metabolic process;GO:0001934//positive regulation of protein phosphorylation;GO:0002576//platelet degranulation;GO:0003084//positive regulation of systemic arterial blood pressure;GO:0006935//chemotaxis;GO:0006954//inflammatory response;GO:0008286//insulin receptor signaling pathway;GO:0010759//positive regulation of macrophage chemotaxis;GO:0014823//response to activity;GO:0…
ENSG00000107099	6	26	0.05	0.23	0.05	0.23	2.20163386116965	0.000327557950459826	0.0014430915729772	DOCK8	dedicator of cytokinesis 8 [Source:HGNC Symbol;Acc:HGNC:19191]	-	-	-	-	GO:0005737//cytoplasm;GO:0005829//cytosol;GO:0005886//plasma membrane;GO:0016020//membrane;GO:0031252//cell leading edge;GO:0031256//leading edge membrane;GO:0031258//lamellipodium membrane;GO:0042995//cell projection	GO:0005085//guanyl-nucleotide exchange factor activity;GO:0005515//protein binding	GO:0001771//immunological synapse formation;GO:0007264//small GTPase mediated signal transduction;GO:0007596//blood coagulation;GO:0036336//dendritic cell migration;GO:0043547//positive regulation of GTPase activity;GO:0061485//memory T cell proliferation;GO:0070233//negative regulation of T cell apoptotic process;GO:1903905//positive regulation of establishment of T cell polarity;GO:1990869//cel…
ENSG00000108813	14	38	0.48	1.15	0.48	1.15	1.26052755022322	0.000416455730866833	0.00179932262543576	DLX4	distal-less homeobox 4 [Source:HGNC Symbol;Acc:HGNC:2917]	-	-	-	-	GO:0000790//nuclear chromatin;GO:0005634//nucleus;GO:0005654//nucleoplasm	GO:0000978//RNA polymerase II proximal promoter sequence-specific DNA binding;GO:0000981//DNA-binding transcription factor activity, RNA polymerase II-specific;GO:0001227//DNA-binding transcription repressor activity, RNA polymerase II-specific;GO:0003677//DNA binding;GO:0003700//DNA-binding transcription factor activity;GO:0005515//protein binding;GO:0043565//sequence-specific DNA binding;GO:199…	GO:0000122//negative regulation of transcription by RNA polymerase II;GO:0006355//regulation of transcription, DNA-templated;GO:0006357//regulation of transcription by RNA polymerase II;GO:0007275//multicellular organism development;GO:0030154//cell differentiation
ENSG00000109436	145	332	1.33	3.31	1.33	3.31	1.31540497130603	3.87695671611136e-21	1.09924001171587e-19	TBC1D9	TBC1 domain family member 9 [Source:HGNC Symbol;Acc:HGNC:21710]	-	-	-	-	-	GO:0005096//GTPase activator activity;GO:0005509//calcium ion binding;GO:0005515//protein binding;GO:0017137//Rab GTPase binding	GO:0006886//intracellular protein transport;GO:0090630//activation of GTPase activity
ENSG00000111335	40	107	0.53	1.65	0.53	1.65	1.63840175968262	1.98261157670093e-09	1.99005162362509e-08	OAS2	2'-5'-oligoadenylate synthetase 2 [Source:HGNC Symbol;Acc:HGNC:8087]	Human Diseases;Human Diseases;Organismal Systems;Human Diseases;Human Diseases;Human Diseases	Infectious diseases;Infectious diseases;Immune system;Infectious diseases;Infectious diseases;Infectious diseases	ko05168//Herpes simplex infection;ko05169//Epstein-Barr virus infection;ko04621//NOD-like receptor signaling pathway;ko05164//Influenza A;ko05160//Hepatitis C;ko05162//Measles	K14216;K14216;K14216;K14216;K14216;K14216	GO:0005634//nucleus;GO:0005654//nucleoplasm;GO:0005737//cytoplasm;GO:0005829//cytosol;GO:0016020//membrane;GO:0043231//intracellular membrane-bounded organelle;GO:0048471//perinuclear region of cytoplasm	GO:0000166//nucleotide binding;GO:0001730//2'-5'-oligoadenylate synthetase activity;GO:0003723//RNA binding;GO:0003725//double-stranded RNA binding;GO:0005515//protein binding;GO:0005524//ATP binding;GO:0016740//transferase activity;GO:0016779//nucleotidyltransferase activity;GO:0046872//metal ion binding	GO:0002376//immune system process;GO:0006139//nucleobase-containing compound metabolic process;GO:0006401//RNA catabolic process;GO:0006955//immune response;GO:0009615//response to virus;GO:0009617//response to bacterium;GO:0045071//negative regulation of viral genome replication;GO:0045087//innate immune response;GO:0051607//defense response to virus;GO:0060333//interferon-gamma-mediated signali…
ENSG00000111348	108	45	5.33	2.41	5.33	2.41	-1.14510238652921	7.02369661152378e-06	4.25221501415694e-05	ARHGDIB	Rho GDP dissociation inhibitor beta [Source:HGNC Symbol;Acc:HGNC:679]	Organismal Systems;Organismal Systems	Nervous system;Excretory system	ko04722//Neurotrophin signaling pathway;ko04962//Vasopressin-regulated water reabsorption	K12462;K12462	GO:0005737//cytoplasm;GO:0005829//cytosol;GO:0005856//cytoskeleton;GO:0016020//membrane;GO:0031410//cytoplasmic vesicle;GO:0070062//extracellular exosome	GO:0003924//GTPase activity;GO:0005094//Rho GDP-dissociation inhibitor activity;GO:0005096//GTPase activator activity;GO:0005515//protein binding;GO:0048365//Rac GTPase binding	GO:0007162//negative regulation of cell adhesion;GO:0007266//Rho protein signal transduction;GO:0007275//multicellular organism development;GO:0035023//regulation of Rho protein signal transduction;GO:0043547//positive regulation of GTPase activity;GO:0050790//regulation of catalytic activity;GO:0051056//regulation of small GTPase mediated signal transduction;GO:0071461//cellular response to redo…
ENSG00000111780	7.58	0	0.70	0.00	0.7	0.001	-9.45121111183233	0.0156414095306755	0.0437438283958989	AL021546.1	novel protein	Metabolism;Genetic Information Processing	Global and overview maps;Translation	ko01100//Metabolic pathways;ko00970//Aminoacyl-tRNA biosynthesis	K02435;K02435	GO:0005739//mitochondrion;GO:0016020//membrane;GO:0016021//integral component of membrane;GO:0030956//glutamyl-tRNA(Gln) amidotransferase complex	GO:0050567//glutaminyl-tRNA synthase (glutamine-hydrolyzing) activity	GO:0006450//regulation of translational fidelity;GO:0032543//mitochondrial translation;GO:0070681//glutaminyl-tRNAGln biosynthesis via transamidation
ENSG00000111860	45	105	0.39	0.87	0.39	0.87	1.15754127698648	5.32750126059317e-08	4.4918863368426e-07	CEP85L	centrosomal protein 85 like [Source:HGNC Symbol;Acc:HGNC:21638]	-	-	-	-	GO:0005737//cytoplasm;GO:0005813//centrosome;GO:0005815//microtubule organizing center;GO:0005856//cytoskeleton	GO:0005515//protein binding	-
ENSG00000111863	11	1	0.44	0.08	0.44	0.08	-2.4594316186373	0.0063621665408163	0.0202155139042672	ADTRP	androgen dependent TFPI regulating protein [Source:HGNC Symbol;Acc:HGNC:21214]	-	-	-	-	GO:0005886//plasma membrane;GO:0005901//caveola;GO:0009986//cell surface;GO:0016020//membrane;GO:0016021//integral component of membrane	GO:0005515//protein binding;GO:0016787//hydrolase activity	GO:0001934//positive regulation of protein phosphorylation;GO:0002042//cell migration involved in sprouting angiogenesis;GO:0002686//negative regulation of leukocyte migration;GO:0003332//negative regulation of extracellular matrix constituent secretion;GO:0006629//lipid metabolic process;GO:0010628//positive regulation of gene expression;GO:0030195//negative regulation of blood coagulation;GO:00…
ENSG00000112293	32.09	84.07	0.28	0.80	0.28	0.8	1.51457317282976	1.39051375751433e-07	1.10850886270921e-06	GPLD1	glycosylphosphatidylinositol specific phospholipase D1 [Source:HGNC Symbol;Acc:HGNC:4459]	Metabolism;Metabolism	Global and overview maps;Glycan biosynthesis and metabolism	ko01100//Metabolic pathways;ko00563//Glycosylphosphatidylinositol(GPI)-anchor biosynthesis	K01127;K01127	GO:0005576//extracellular region;GO:0005615//extracellular space;GO:0005737//cytoplasm;GO:0005765//lysosomal membrane;GO:0031012//extracellular matrix;GO:0043231//intracellular membrane-bounded organelle;GO:0070062//extracellular exosome	GO:0004621//glycosylphosphatidylinositol phospholipase D activity;GO:0004630//phospholipase D activity;GO:0016787//hydrolase activity;GO:0017080//sodium channel regulator activity	GO:0001503//ossification;GO:0002042//cell migration involved in sprouting angiogenesis;GO:0002062//chondrocyte differentiation;GO:0002430//complement receptor mediated signaling pathway;GO:0006501//C-terminal protein lipidation;GO:0006507//GPI anchor release;GO:0008285//negative regulation of cell proliferation;GO:0008286//insulin receptor signaling pathway;GO:0009749//response to glucose;GO:0010…
ENSG00000112297	15	58	0.08	0.32	0.08	0.32	2	6.55510033004563e-08	5.43694228385368e-07	CRYBG1	crystallin beta-gamma domain containing 1 [Source:HGNC Symbol;Acc:HGNC:356]	-	-	-	-	-	GO:0030246//carbohydrate binding	-
ENSG00000112531	0	10	0.00	0.32	0.001	0.32	8.32192809488736	0.00195752238785994	0.007205711615616	QKI	QKI, KH domain containing RNA binding [Source:HGNC Symbol;Acc:HGNC:21100]	-	-	-	-	GO:0005634//nucleus;GO:0005737//cytoplasm;GO:0045202//synapse	GO:0003676//nucleic acid binding;GO:0003723//RNA binding;GO:0003729//mRNA binding;GO:0005515//protein binding;GO:0017124//SH3 domain binding	GO:0000381//regulation of alternative mRNA splicing, via spliceosome;GO:0001570//vasculogenesis;GO:0006397//mRNA processing;GO:0006417//regulation of translation;GO:0007275//multicellular organism development;GO:0007286//spermatid development;GO:0008366//axon ensheathment;GO:0008380//RNA splicing;GO:0010628//positive regulation of gene expression;GO:0030154//cell differentiation;GO:0042552//myeli…
ENSG00000113140	0	63	0.00	1.84	0.001	1.84	10.8454900509444	6.01314653044751e-20	1.57214514243842e-18	SPARC	secreted protein acidic and cysteine rich [Source:HGNC Symbol;Acc:HGNC:11219]	-	-	-	-	GO:0005576//extracellular region;GO:0005604//basement membrane;GO:0005615//extracellular space;GO:0005634//nucleus;GO:0005737//cytoplasm;GO:0009986//cell surface;GO:0016020//membrane;GO:0016363//nuclear matrix;GO:0031012//extracellular matrix;GO:0031091//platelet alpha granule;GO:0031092//platelet alpha granule membrane;GO:0031093//platelet alpha granule lumen;GO:0031982//vesicle;GO:0043231//intr…	GO:0005201//extracellular matrix structural constituent;GO:0005509//calcium ion binding;GO:0005515//protein binding;GO:0005518//collagen binding;GO:0046872//metal ion binding;GO:0050840//extracellular matrix binding	GO:0001503//ossification;GO:0001937//negative regulation of endothelial cell proliferation;GO:0002576//platelet degranulation;GO:0006898//receptor-mediated endocytosis;GO:0007507//heart development;GO:0009629//response to gravity;GO:0010288//response to lead ion;GO:0010595//positive regulation of endothelial cell migration;GO:0016525//negative regulation of angiogenesis;GO:0022604//regulation of …
ENSG00000113319	54	16	0.44	0.18	0.44	0.18	-1.28950661719498	3.02082357739116e-05	0.000162978838149095	RASGRF2	Ras protein specific guanine nucleotide releasing factor 2 [Source:HGNC Symbol;Acc:HGNC:9876]	Environmental Information Processing;Environmental Information Processing	Signal transduction;Signal transduction	ko04010//MAPK signaling pathway;ko04014//Ras signaling pathway	K12326;K12326	GO:0005737//cytoplasm;GO:0005783//endoplasmic reticulum;GO:0005789//endoplasmic reticulum membrane;GO:0005829//cytosol;GO:0005886//plasma membrane;GO:0016020//membrane	GO:0005085//guanyl-nucleotide exchange factor activity;GO:0005088//Ras guanyl-nucleotide exchange factor activity;GO:0005515//protein binding;GO:0005516//calmodulin binding	GO:0000165//MAPK cascade;GO:0007186//G protein-coupled receptor signaling pathway;GO:0007264//small GTPase mediated signal transduction;GO:0034976//response to endoplasmic reticulum stress;GO:0035023//regulation of Rho protein signal transduction;GO:0043065//positive regulation of apoptotic process;GO:0046578//regulation of Ras protein signal transduction;GO:0051056//regulation of small GTPase me…
ENSG00000114541	561	940	6.33	13.41	6.33	13.41	1.08303183247613	1.57555316938229e-28	6.98921063607061e-27	FRMD4B	FERM domain containing 4B [Source:HGNC Symbol;Acc:HGNC:24886]	-	-	-	-	GO:0001726//ruffle;GO:0005615//extracellular space;GO:0005737//cytoplasm;GO:0005856//cytoskeleton;GO:0005912//adherens junction;GO:0005923//bicellular tight junction;GO:0030054//cell junction	-	GO:0090162//establishment of epithelial cell polarity
ENSG00000114796	90	163	1.41	2.84	1.41	2.84	1.01019576710589	1.77145859107418e-07	1.39340639664971e-06	KLHL24	kelch like family member 24 [Source:HGNC Symbol;Acc:HGNC:25947]	-	-	-	-	GO:0005737//cytoplasm;GO:0005912//adherens junction;GO:0030054//cell junction;GO:0030057//desmosome;GO:0030424//axon;GO:0031463//Cul3-RING ubiquitin ligase complex;GO:0042995//cell projection;GO:0043204//perikaryon	GO:0005515//protein binding	GO:0016567//protein ubiquitination;GO:0045109//intermediate filament organization;GO:0051865//protein autoubiquitination;GO:2000312//regulation of kainate selective glutamate receptor activity
ENSG00000115137	36	74	0.38	1.04	0.38	1.04	1.45251220469751	5.75561506884904e-05	0.000297279530758874	DNAJC27	DnaJ heat shock protein family (Hsp40) member C27 [Source:HGNC Symbol;Acc:HGNC:30290]	-	-	-	-	GO:0005634//nucleus	GO:0000166//nucleotide binding;GO:0003924//GTPase activity;GO:0005515//protein binding;GO:0005525//GTP binding	GO:0006886//intracellular protein transport;GO:0043410//positive regulation of MAPK cascade;GO:0070374//positive regulation of ERK1 and ERK2 cascade;GO:0071701//regulation of MAPK export from nucleus
ENSG00000115355	338	685	3.56	8.20	3.56	8.2	1.20374666853905	3.54514276847627e-33	1.94679735970006e-31	CCDC88A	coiled-coil domain containing 88A [Source:HGNC Symbol;Acc:HGNC:25523]	-	-	-	-	GO:0005737//cytoplasm;GO:0005783//endoplasmic reticulum;GO:0005794//Golgi apparatus;GO:0005813//centrosome;GO:0005814//centriole;GO:0005829//cytosol;GO:0005856//cytoskeleton;GO:0005886//plasma membrane;GO:0016020//membrane;GO:0030027//lamellipodium;GO:0030142//COPI-coated Golgi to ER transport vesicle;GO:0031252//cell leading edge;GO:0031410//cytoplasmic vesicle;GO:0036064//ciliary basal body;GO:…	GO:0001965//G-protein alpha-subunit binding;GO:0003779//actin binding;GO:0005080//protein kinase C binding;GO:0005085//guanyl-nucleotide exchange factor activity;GO:0005092//GDP-dissociation inhibitor activity;GO:0005154//epidermal growth factor receptor binding;GO:0005158//insulin receptor binding;GO:0005515//protein binding;GO:0008017//microtubule binding;GO:0031682//G-protein gamma-subunit bin…	GO:0001932//regulation of protein phosphorylation;GO:0006260//DNA replication;GO:0006275//regulation of DNA replication;GO:0007264//small GTPase mediated signal transduction;GO:0007399//nervous system development;GO:0010975//regulation of neuron projection development;GO:0016477//cell migration;GO:0030030//cell projection organization;GO:0030032//lamellipodium assembly;GO:0030705//cytoskeleton-de…
ENSG00000115361	25	46	0.50	1.01	0.5	1.01	1.01435529297707	0.0064031229094512	0.0203281606744924	ACADL	acyl-CoA dehydrogenase long chain [Source:HGNC Symbol;Acc:HGNC:88]	Metabolism;Organismal Systems;Metabolism;Metabolism	Global and overview maps;Endocrine system;Global and overview maps;Lipid metabolism	ko01100//Metabolic pathways;ko03320//PPAR signaling pathway;ko01212//Fatty acid metabolism;ko00071//Fatty acid degradation	K00255;K00255;K00255;K00255	GO:0005739//mitochondrion;GO:0005759//mitochondrial matrix;GO:0031966//mitochondrial membrane	GO:0000062//fatty-acyl-CoA binding;GO:0003995//acyl-CoA dehydrogenase activity;GO:0004466//long-chain-acyl-CoA dehydrogenase activity;GO:0005515//protein binding;GO:0016401//palmitoyl-CoA oxidase activity;GO:0016491//oxidoreductase activity;GO:0016627//oxidoreductase activity, acting on the CH-CH group of donors;GO:0042802//identical protein binding;GO:0050660//flavin adenine dinucleotide binding	GO:0001659//temperature homeostasis;GO:0006629//lipid metabolic process;GO:0006631//fatty acid metabolic process;GO:0006635//fatty acid beta-oxidation;GO:0019254//carnitine metabolic process, CoA-linked;GO:0033539//fatty acid beta-oxidation using acyl-CoA dehydrogenase;GO:0042413//carnitine catabolic process;GO:0042758//long-chain fatty acid catabolic process;GO:0044242//cellular lipid catabolic …
ENSG00000115386	440	919	29.08	66.20	29.08	66.2	1.18680394777499	1.16431121207304e-45	1.04873202589896e-43	REG1A	regenerating family member 1 alpha [Source:HGNC Symbol;Acc:HGNC:9951]	-	-	-	-	GO:0005576//extracellular region;GO:0005615//extracellular space;GO:0005829//cytosol;GO:0030426//growth cone;GO:0032590//dendrite membrane;GO:0032809//neuronal cell body membrane;GO:0032991//protein-containing complex;GO:0042588//zymogen granule;GO:0045178//basal part of cell;GO:0048471//perinuclear region of cytoplasm;GO:0070062//extracellular exosome	GO:0005102//signaling receptor binding;GO:0008083//growth factor activity;GO:0019902//phosphatase binding;GO:0019903//protein phosphatase binding;GO:0030246//carbohydrate binding;GO:0038023//signaling receptor activity;GO:0042802//identical protein binding;GO:0042834//peptidoglycan binding;GO:0070492//oligosaccharide binding	GO:0001666//response to hypoxia;GO:0007165//signal transduction;GO:0007494//midgut development;GO:0008284//positive regulation of cell proliferation;GO:0008285//negative regulation of cell proliferation;GO:0010628//positive regulation of gene expression;GO:0014070//response to organic cyclic compound;GO:0031667//response to nutrient levels;GO:0042060//wound healing;GO:0043434//response to peptide…
ENSG00000115461	68	302	0.55	2.68	0.55	2.68	2.28472947693311	4.354957638798e-40	3.12288515729729e-38	IGFBP5	insulin like growth factor binding protein 5 [Source:HGNC Symbol;Acc:HGNC:5474]	-	-	-	-	GO:0005576//extracellular region;GO:0005615//extracellular space;GO:0005788//endoplasmic reticulum lumen;GO:0016942//insulin-like growth factor binding protein complex;GO:0042567//insulin-like growth factor ternary complex	GO:0001968//fibronectin binding;GO:0005515//protein binding;GO:0005520//insulin-like growth factor binding;GO:0019838//growth factor binding;GO:0031994//insulin-like growth factor I binding;GO:0031995//insulin-like growth factor II binding	GO:0001558//regulation of cell growth;GO:0001649//osteoblast differentiation;GO:0007165//signal transduction;GO:0007565//female pregnancy;GO:0007568//aging;GO:0014912//negative regulation of smooth muscle cell migration;GO:0017148//negative regulation of translation;GO:0030336//negative regulation of cell migration;GO:0031069//hair follicle morphogenesis;GO:0035556//intracellular signal transduct…
ENSG00000115474	55	16	1.23	0.43	1.23	0.43	-1.51624975063714	1.98265078227329e-05	0.000110896317136467	KCNJ13	potassium inwardly rectifying channel subfamily J member 13 [Source:HGNC Symbol;Acc:HGNC:6259]	Organismal Systems	Digestive system	ko04974//Protein digestion and absorption	K05006	GO:0005886//plasma membrane;GO:0016020//membrane;GO:0016021//integral component of membrane	GO:0005242//inward rectifier potassium channel activity;GO:0005244//voltage-gated ion channel activity	GO:0006811//ion transport;GO:0006813//potassium ion transport;GO:0034220//ion transmembrane transport;GO:0034765//regulation of ion transmembrane transport;GO:0071805//potassium ion transmembrane transport;GO:1990573//potassium ion import across plasma membrane
ENSG00000115590	51	10	1.83	0.46	1.83	0.46	-1.99213788222703	7.83477306920054e-07	5.55085217161777e-06	IL1R2	interleukin 1 receptor type 2 [Source:HGNC Symbol;Acc:HGNC:5994]	Environmental Information Processing;Human Diseases;Human Diseases;Human Diseases;Organismal Systems;Human Diseases;Human Diseases	Signaling molecules and interaction;Cancers;Infectious diseases;Infectious diseases;Immune system;Cardiovascular diseases;Cancers	ko04060//Cytokine-cytokine receptor interaction;ko05202//Transcriptional misregulation in cancers;ko05166//HTLV-I infection;ko05146//Amoebiasis;ko04640//Hematopoietic cell lineage;ko05418//Fluid shear stress and atherosclerosis;ko05215//Prostate cancer	K04387;K04387;K04387;K04387;K04387;K04387;K04387	GO:0005576//extracellular region;GO:0005737//cytoplasm;GO:0005886//plasma membrane;GO:0016020//membrane;GO:0016021//integral component of membrane	GO:0004908//interleukin-1 receptor activity;GO:0004910//interleukin-1, type II, blocking receptor activity;GO:0005515//protein binding;GO:0019966//interleukin-1 binding	GO:0006955//immune response;GO:0010955//negative regulation of protein processing;GO:0019221//cytokine-mediated signaling pathway;GO:0032690//negative regulation of interleukin-1 alpha production;GO:0070498//interleukin-1-mediated signaling pathway;GO:1900016//negative regulation of cytokine production involved in inflammatory response;GO:2000660//negative regulation of interleukin-1-mediated sig…
ENSG00000115750	312	399	7.46	18.80	7.46	18.8	1.33348512630976	1.88483395604008e-05	0.00010602729321639	TAF1B	TATA-box binding protein associated factor, RNA polymerase I subunit B [Source:HGNC Symbol;Acc:HGNC:11533]	-	-	-	-	GO:0005634//nucleus;GO:0005654//nucleoplasm;GO:0005668//RNA polymerase transcription factor SL1 complex;GO:0005730//nucleolus;GO:0070860//RNA polymerase I core factor complex	GO:0001164//RNA polymerase I CORE element sequence-specific DNA binding;GO:0003677//DNA binding;GO:0005515//protein binding;GO:0017025//TBP-class protein binding;GO:0046872//metal ion binding	GO:0001188//RNA polymerase I preinitiation complex assembly;GO:0006351//transcription, DNA-templated;GO:0006360//transcription by RNA polymerase I;GO:0006361//transcription initiation from RNA polymerase I promoter;GO:0006362//transcription elongation from RNA polymerase I promoter;GO:0006363//termination of RNA polymerase I transcription;GO:0042790//nucleolar large rRNA transcription by RNA poly…
ENSG00000115850	0	8	0.00	0.13	0.001	0.13	7.02236781302845	0.00782344105430495	0.0242204356123801	LCT	lactase [Source:HGNC Symbol;Acc:HGNC:6530]	Metabolism;Organismal Systems;Metabolism	Global and overview maps;Digestive system;Carbohydrate metabolism	ko01100//Metabolic pathways;ko04973//Carbohydrate digestion and absorption;ko00052//Galactose metabolism	K01229;K01229;K01229	GO:0005783//endoplasmic reticulum;GO:0005886//plasma membrane;GO:0005887//integral component of plasma membrane;GO:0016020//membrane;GO:0016021//integral component of membrane;GO:0016324//apical plasma membrane	GO:0000016//lactase activity;GO:0003824//catalytic activity;GO:0004553//hydrolase activity, hydrolyzing O-glycosyl compounds;GO:0008422//beta-glucosidase activity;GO:0016787//hydrolase activity;GO:0016798//hydrolase activity, acting on glycosyl bonds;GO:0017042//glycosylceramidase activity	GO:0005975//carbohydrate metabolic process;GO:0008152//metabolic process;GO:0044245//polysaccharide digestion
ENSG00000116127	365	523	1.54	3.17	1.54	3.17	1.04155248944451	1.41231171251e-10	1.62862362351271e-09	ALMS1	ALMS1 centrosome and basal body associated protein [Source:HGNC Symbol;Acc:HGNC:428]	-	-	-	-	GO:0000922//spindle pole;GO:0005737//cytoplasm;GO:0005813//centrosome;GO:0005814//centriole;GO:0005815//microtubule organizing center;GO:0005829//cytosol;GO:0005856//cytoskeleton;GO:0005929//cilium;GO:0042995//cell projection	GO:0003674//molecular_function;GO:0005515//protein binding;GO:0008017//microtubule binding	GO:0000086//G2/M transition of mitotic cell cycle;GO:0010389//regulation of G2/M transition of mitotic cell cycle;GO:0016197//endosomal transport;GO:0046599//regulation of centriole replication;GO:0051492//regulation of stress fiber assembly;GO:0097711//ciliary basal body-plasma membrane docking;GO:0120162//positive regulation of cold-induced thermogenesis
ENSG00000116299	43	15	0.80	0.27	0.8	0.27	-1.56704059272389	0.00128342734529211	0.00495266163653474	ELAPOR1	endosome-lysosome associated apoptosis and autophagy regulator 1 [Source:HGNC Symbol;Acc:HGNC:29618]	-	-	-	-	GO:0005764//lysosome;GO:0005765//lysosomal membrane;GO:0005768//endosome;GO:0005770//late endosome;GO:0005783//endoplasmic reticulum;GO:0005789//endoplasmic reticulum membrane;GO:0005794//Golgi apparatus;GO:0005802//trans-Golgi network;GO:0005886//plasma membrane;GO:0005887//integral component of plasma membrane;GO:0016020//membrane;GO:0016021//integral component of membrane;GO:0031902//late endo…	GO:0003723//RNA binding;GO:0005515//protein binding	GO:0000045//autophagosome assembly;GO:0006914//autophagy;GO:0009267//cellular response to starvation;GO:0044090//positive regulation of vacuole organization;GO:2000786//positive regulation of autophagosome assembly
ENSG00000116701	69	30	2.08	0.74	2.08	0.74	-1.49098635251214	0.000792724039170393	0.00320123551301942	NCF2	neutrophil cytosolic factor 2 [Source:HGNC Symbol;Acc:HGNC:7661]	Cellular Processes;Human Diseases;Human Diseases;Organismal Systems;Organismal Systems	Transport and catabolism;Infectious diseases;Cardiovascular diseases;Development;Immune system	ko04145//Phagosome;ko05140//Leishmaniasis;ko05418//Fluid shear stress and atherosclerosis;ko04380//Osteoclast differentiation;ko04670//Leukocyte transendothelial migration	K08010;K08010;K08010;K08010;K08010	GO:0001669//acrosomal vesicle;GO:0005730//nucleolus;GO:0005737//cytoplasm;GO:0005829//cytosol;GO:0016020//membrane;GO:0032010//phagolysosome;GO:0043020//NADPH oxidase complex	GO:0005515//protein binding;GO:0008022//protein C-terminus binding;GO:0009055//electron transfer activity;GO:0016175//superoxide-generating NADPH oxidase activity;GO:0016176//superoxide-generating NADPH oxidase activator activity;GO:0048365//Rac GTPase binding	GO:0002479//antigen processing and presentation of exogenous peptide antigen via MHC class I, TAP-dependent;GO:0006801//superoxide metabolic process;GO:0006909//phagocytosis;GO:0006968//cellular defense response;GO:0022900//electron transport chain;GO:0034599//cellular response to oxidative stress;GO:0042554//superoxide anion generation;GO:0043085//positive regulation of catalytic activity;GO:004…
ENSG00000117228	96	27	1.69	0.52	1.69	0.52	-1.70043971814109	5.76517549653586e-09	5.49439822160179e-08	GBP1	guanylate binding protein 1 [Source:HGNC Symbol;Acc:HGNC:4182]	Organismal Systems	Immune system	ko04621//NOD-like receptor signaling pathway	K20899	GO:0000139//Golgi membrane;GO:0005576//extracellular region;GO:0005737//cytoplasm;GO:0005794//Golgi apparatus;GO:0005829//cytosol;GO:0005886//plasma membrane;GO:0012506//vesicle membrane;GO:0015629//actin cytoskeleton;GO:0016020//membrane;GO:0031410//cytoplasmic vesicle	GO:0000166//nucleotide binding;GO:0003779//actin binding;GO:0003924//GTPase activity;GO:0005515//protein binding;GO:0005525//GTP binding;GO:0016787//hydrolase activity;GO:0019003//GDP binding;GO:0019899//enzyme binding;GO:0019955//cytokine binding;GO:0030507//spectrin binding;GO:0042802//identical protein binding;GO:0042803//protein homodimerization activity;GO:0051879//Hsp90 protein binding	GO:0002376//immune system process;GO:0032703//negative regulation of interleukin-2 production;GO:0050848//regulation of calcium-mediated signaling;GO:0050860//negative regulation of T cell receptor signaling pathway;GO:0051607//defense response to virus;GO:0060333//interferon-gamma-mediated signaling pathway;GO:0070373//negative regulation of ERK1 and ERK2 cascade;GO:0071346//cellular response to…
ENSG00000117525	1179	382	26.86	9.35	26.86	9.35	-1.52242103465244	4.75692360046407e-75	1.1153853242231e-72	F3	coagulation factor III, tissue factor [Source:HGNC Symbol;Acc:HGNC:3541]	Human Diseases;Organismal Systems	Endocrine and metabolic diseases;Immune system	ko04933//AGE-RAGE signaling pathway in diabetic complications;ko04610//Complement and coagulation cascades	K03901;K03901	GO:0005576//extracellular region;GO:0005615//extracellular space;GO:0005886//plasma membrane;GO:0009986//cell surface;GO:0016020//membrane;GO:0016021//integral component of membrane;GO:0031233//intrinsic component of external side of plasma membrane;GO:0062023//collagen-containing extracellular matrix;GO:1905286//serine-type peptidase complex	GO:0002020//protease binding;GO:0004252//serine-type endopeptidase activity;GO:0004896//cytokine receptor activity;GO:0005515//protein binding;GO:0005543//phospholipid binding	GO:0001938//positive regulation of endothelial cell proliferation;GO:0002541//activation of plasma proteins involved in acute inflammatory response;GO:0002543//activation of blood coagulation via clotting cascade;GO:0006919//activation of cysteine-type endopeptidase activity involved in apoptotic process;GO:0007596//blood coagulation;GO:0007598//blood coagulation, extrinsic pathway;GO:0007599//he…
ENSG00000118322	62	111	0.42	1.11	0.42	1.11	1.40209844357135	2.84400014822644e-05	0.000154340816273332	ATP10B	ATPase phospholipid transporting 10B (putative) [Source:HGNC Symbol;Acc:HGNC:13543]	-	-	-	-	GO:0005783//endoplasmic reticulum;GO:0005789//endoplasmic reticulum membrane;GO:0005886//plasma membrane;GO:0016020//membrane;GO:0016021//integral component of membrane;GO:0030659//cytoplasmic vesicle membrane;GO:0031410//cytoplasmic vesicle	GO:0000166//nucleotide binding;GO:0000287//magnesium ion binding;GO:0005515//protein binding;GO:0005524//ATP binding;GO:0046872//metal ion binding	GO:0006869//lipid transport;GO:0015914//phospholipid transport;GO:0034204//lipid translocation;GO:0045332//phospholipid translocation
ENSG00000118523	1914	538	41.56	12.73	41.56	12.73	-1.70696323500285	2.42436602769269e-139	1.70536833147983e-136	CCN2	cellular communication network factor 2 [Source:HGNC Symbol;Acc:HGNC:2500]	Environmental Information Processing;Environmental Information Processing	Signal transduction;Signal transduction	ko04390//Hippo signaling pathway;ko04371//Apelin signaling pathway	K06827;K06827	GO:0005576//extracellular region;GO:0005615//extracellular space;GO:0005801//cis-Golgi network;GO:0005829//cytosol;GO:0005886//plasma membrane;GO:0005938//cell cortex;GO:0031012//extracellular matrix;GO:0048471//perinuclear region of cytoplasm;GO:0062023//collagen-containing extracellular matrix	GO:0001968//fibronectin binding;GO:0005178//integrin binding;GO:0005515//protein binding;GO:0005520//insulin-like growth factor binding;GO:0008022//protein C-terminus binding;GO:0008083//growth factor activity;GO:0008201//heparin binding	GO:0001502//cartilage condensation;GO:0001503//ossification;GO:0001525//angiogenesis;GO:0001894//tissue homeostasis;GO:0001934//positive regulation of protein phosphorylation;GO:0006367//transcription initiation from RNA polymerase II promoter;GO:0007155//cell adhesion;GO:0007160//cell-matrix adhesion;GO:0007165//signal transduction;GO:0007229//integrin-mediated signaling pathway;GO:0007568//agin…
ENSG00000120129	403	175	10.16	4.81	10.16	4.81	-1.07879160300212	4.03613974871801e-17	8.61587519769688e-16	DUSP1	dual specificity phosphatase 1 [Source:HGNC Symbol;Acc:HGNC:3064]	Environmental Information Processing;Human Diseases;Organismal Systems	Signal transduction;Cardiovascular diseases;Nervous system	ko04010//MAPK signaling pathway;ko05418//Fluid shear stress and atherosclerosis;ko04726//Serotonergic synapse	K21278;K21278;K21278	GO:0005634//nucleus;GO:0005737//cytoplasm	GO:0004721//phosphoprotein phosphatase activity;GO:0004722//protein serine/threonine phosphatase activity;GO:0004725//protein tyrosine phosphatase activity;GO:0005515//protein binding;GO:0008138//protein tyrosine/serine/threonine phosphatase activity;GO:0008330//protein tyrosine/threonine phosphatase activity;GO:0016787//hydrolase activity;GO:0016791//phosphatase activity;GO:0017017//MAP kinase t…	GO:0000188//inactivation of MAPK activity;GO:0001706//endoderm formation;GO:0006470//protein dephosphorylation;GO:0007049//cell cycle;GO:0007162//negative regulation of cell adhesion;GO:0008285//negative regulation of cell proliferation;GO:0009416//response to light stimulus;GO:0010033//response to organic substance;GO:0016311//dephosphorylation;GO:0032355//response to estradiol;GO:0032526//respo…
ENSG00000120875	9095	3786	83.80	38.13	83.8	38.13	-1.1360237128606	4.87133603725598e-257	8.99492199279317e-254	DUSP4	dual specificity phosphatase 4 [Source:HGNC Symbol;Acc:HGNC:3070]	Environmental Information Processing	Signal transduction	ko04010//MAPK signaling pathway	K04459	GO:0005634//nucleus;GO:0005654//nucleoplasm;GO:0005737//cytoplasm	GO:0004721//phosphoprotein phosphatase activity;GO:0004722//protein serine/threonine phosphatase activity;GO:0004725//protein tyrosine phosphatase activity;GO:0005515//protein binding;GO:0008138//protein tyrosine/serine/threonine phosphatase activity;GO:0008330//protein tyrosine/threonine phosphatase activity;GO:0016787//hydrolase activity;GO:0016791//phosphatase activity;GO:0017017//MAP kinase t…	GO:0000188//inactivation of MAPK activity;GO:0001706//endoderm formation;GO:0006470//protein dephosphorylation;GO:0016311//dephosphorylation;GO:0035335//peptidyl-tyrosine dephosphorylation;GO:0035970//peptidyl-threonine dephosphorylation;GO:0070373//negative regulation of ERK1 and ERK2 cascade
ENSG00000121380	39	63	1.04	2.73	1.04	2.73	1.39231742277876	0.00735356082049347	0.0229995342875989	BCL2L14	BCL2 like 14 [Source:HGNC Symbol;Acc:HGNC:16657]	-	-	-	-	GO:0005737//cytoplasm;GO:0005829//cytosol;GO:0012505//endomembrane system;GO:0016020//membrane;GO:0043229//intracellular organelle	GO:0005515//protein binding;GO:0019901//protein kinase binding	GO:0006915//apoptotic process;GO:0042981//regulation of apoptotic process;GO:2001236//regulation of extrinsic apoptotic signaling pathway;GO:2001238//positive regulation of extrinsic apoptotic signaling pathway
ENSG00000121454	17.56	43.44	0.15	0.41	0.15	0.41	1.45066140900957	0.000506901204078183	0.0021357514508394	LHX4	LIM homeobox 4 [Source:HGNC Symbol;Acc:HGNC:21734]	-	-	-	-	GO:0000790//nuclear chromatin;GO:0005634//nucleus	GO:0000977//RNA polymerase II regulatory region sequence-specific DNA binding;GO:0000981//DNA-binding transcription factor activity, RNA polymerase II-specific;GO:0001228//DNA-binding transcription activator activity, RNA polymerase II-specific;GO:0003677//DNA binding;GO:0005515//protein binding;GO:0008327//methyl-CpG binding;GO:0043565//sequence-specific DNA binding;GO:0046872//metal ion binding…	GO:0001890//placenta development;GO:0006355//regulation of transcription, DNA-templated;GO:0006357//regulation of transcription by RNA polymerase II;GO:0008045//motor neuron axon guidance;GO:0009887//animal organ morphogenesis;GO:0021526//medial motor column neuron differentiation;GO:0030182//neuron differentiation;GO:0043066//negative regulation of apoptotic process;GO:0045944//positive regulati…
ENSG00000121753	16	36	0.17	0.42	0.17	0.42	1.30485458152842	0.00322405001894731	0.0111560817080636	ADGRB2	adhesion G protein-coupled receptor B2 [Source:HGNC Symbol;Acc:HGNC:944]	-	-	-	-	GO:0005813//centrosome;GO:0005886//plasma membrane;GO:0005887//integral component of plasma membrane;GO:0016020//membrane;GO:0016021//integral component of membrane	GO:0004888//transmembrane signaling receptor activity;GO:0004930//G protein-coupled receptor activity;GO:0005515//protein binding	GO:0007165//signal transduction;GO:0007166//cell surface receptor signaling pathway;GO:0007186//G protein-coupled receptor signaling pathway;GO:0007189//adenylate cyclase-activating G protein-coupled receptor signaling pathway;GO:0007422//peripheral nervous system development;GO:0016525//negative regulation of angiogenesis;GO:0033173//calcineurin-NFAT signaling cascade;GO:0051965//positive regula…
ENSG00000122035	368	965	7.35	21.00	7.35	21	1.51457317282976	3.13447916809247e-69	6.80919503986205e-67	RASL11A	RAS like family 11 member A [Source:HGNC Symbol;Acc:HGNC:23802]	-	-	-	-	GO:0005634//nucleus;GO:0005730//nucleolus;GO:0016020//membrane	GO:0000166//nucleotide binding;GO:0003924//GTPase activity;GO:0005515//protein binding;GO:0005525//GTP binding;GO:0016787//hydrolase activity	GO:0007165//signal transduction;GO:0045943//positive regulation of transcription by RNA polymerase I
ENSG00000122711	21	6	2.67	0.83	2.67	0.83	-1.68565650034063	0.0093999569200451	0.0283959434811669	SPINK4	serine peptidase inhibitor Kazal type 4 [Source:HGNC Symbol;Acc:HGNC:16646]	-	-	-	-	GO:0005576//extracellular region	GO:0004867//serine-type endopeptidase inhibitor activity;GO:0005515//protein binding;GO:0030414//peptidase inhibitor activity	GO:0010466//negative regulation of peptidase activity;GO:0010951//negative regulation of endopeptidase activity
ENSG00000122861	0	13	0.00	0.31	0.001	0.31	8.27612440527424	0.000245094035560146	0.00111195610973418	PLAU	plasminogen activator, urokinase [Source:HGNC Symbol;Acc:HGNC:9052]	Human Diseases;Human Diseases;Environmental Information Processing;Human Diseases;Human Diseases;Organismal Systems	Cancers;Cancers;Signal transduction;Cancers;Cancers;Immune system	ko05202//Transcriptional misregulation in cancers;ko05205//Proteoglycans in cancer;ko04064//NF-kappa B signaling pathway;ko05206//MicroRNAs in cancer;ko05215//Prostate cancer;ko04610//Complement and coagulation cascades	K01348;K01348;K01348;K01348;K01348;K01348	GO:0005576//extracellular region;GO:0005615//extracellular space;GO:0005886//plasma membrane;GO:0005925//focal adhesion;GO:0009986//cell surface;GO:0035579//specific granule membrane;GO:0070062//extracellular exosome;GO:0070821//tertiary granule membrane	GO:0004252//serine-type endopeptidase activity;GO:0005515//protein binding;GO:0008233//peptidase activity;GO:0008236//serine-type peptidase activity;GO:0016787//hydrolase activity	GO:0001666//response to hypoxia;GO:0006508//proteolysis;GO:0006935//chemotaxis;GO:0007165//signal transduction;GO:0007596//blood coagulation;GO:0007599//hemostasis;GO:0010469//regulation of signaling receptor activity;GO:0014909//smooth muscle cell migration;GO:0014910//regulation of smooth muscle cell migration;GO:0030335//positive regulation of cell migration;GO:0031639//plasminogen activation;…
ENSG00000123104	144	237	0.58	1.74	0.58	1.74	1.58496250072116	3.72968278005902e-08	3.20132911255269e-07	ITPR2	inositol 1,4,5-trisphosphate receptor type 2 [Source:HGNC Symbol;Acc:HGNC:6181]	Human Diseases;Environmental Information Processing;Human Diseases;Human Diseases;Human Diseases;Human Diseases;Human Diseases;Organismal Systems;Environmental Information Processing;Cellular Processes;Human Diseases;Organismal Systems;Organismal Systems;Cellular Processes;Organismal Systems;Environmental Information Processing;Cellular Processes;Organismal Systems;Organismal Systems;Organismal S…	Neurodegenerative diseases;Signal transduction;Infectious diseases;Infectious diseases;Infectious disease: viral;Cancers;Infectious diseases;Immune system;Signal transduction;Cell growth and death;Endocrine and metabolic diseases;Endocrine system;Nervous system;Cell growth and death;Endocrine system;Signal transduction;Cell growth and death;Nervous system;Circulatory system;Immune system;Endocrin…	ko05010//Alzheimer disease;ko04020//Calcium signaling pathway;ko05131//Shigellosis;ko05163//Human cytomegalovirus infection;ko05170//Human immunodeficiency virus 1 infection;ko05205//Proteoglycans in cancer;ko05167//Kaposi sarcoma-associated herpesvirus infection;ko04621//NOD-like receptor signaling pathway;ko04022//cGMP - PKG signaling pathway;ko04218//Cellular senescence;ko04934//Cushing syndro…	K04959;K04959;K04959;K04959;K04959;K04959;K04959;K04959;K04959;K04959;K04959;K04959;K04959;K04959;K04959;K04959;K04959;K04959;K04959;K04959;K04959;K04959;K04959;K04959;K04959;K04959;K04959;K04959;K04959;K04959;K04959;K04959;K04959;K04959;K04959;K04959;K04959;K04959;K04959;K04959;K04959;K04959	GO:0005654//nucleoplasm;GO:0005737//cytoplasm;GO:0005783//endoplasmic reticulum;GO:0005789//endoplasmic reticulum membrane;GO:0005886//plasma membrane;GO:0005938//cell cortex;GO:0016020//membrane;GO:0016021//integral component of membrane;GO:0016529//sarcoplasmic reticulum;GO:0030659//cytoplasmic vesicle membrane;GO:0030667//secretory granule membrane;GO:0031095//platelet dense tubular network me…	GO:0005216//ion channel activity;GO:0005220//inositol 1,4,5-trisphosphate-sensitive calcium-release channel activity;GO:0005262//calcium channel activity;GO:0005509//calcium ion binding;GO:0015085//calcium ion transmembrane transporter activity;GO:0015278//calcium-release channel activity;GO:0035091//phosphatidylinositol binding;GO:0044325//ion channel binding;GO:0070679//inositol 1,4,5 trisphosp…	GO:0001666//response to hypoxia;GO:0006811//ion transport;GO:0006816//calcium ion transport;GO:0007165//signal transduction;GO:0030168//platelet activation;GO:0048016//inositol phosphate-mediated signaling;GO:0050796//regulation of insulin secretion;GO:0051209//release of sequestered calcium ion into cytosol;GO:0055085//transmembrane transport;GO:0070588//calcium ion transmembrane transport;GO:00…
ENSG00000124102	35	115	3.22	11.55	3.22	11.55	1.8427602581888	1.56352822617167e-12	2.21442367756548e-11	PI3	peptidase inhibitor 3 [Source:HGNC Symbol;Acc:HGNC:8947]	-	-	-	-	GO:0001533//cornified envelope;GO:0005576//extracellular region;GO:0005615//extracellular space;GO:0005829//cytosol;GO:0031012//extracellular matrix	GO:0004866//endopeptidase inhibitor activity;GO:0004867//serine-type endopeptidase inhibitor activity;GO:0030280//structural constituent of epidermis;GO:0030414//peptidase inhibitor activity	GO:0007620//copulation;GO:0010466//negative regulation of peptidase activity;GO:0010951//negative regulation of endopeptidase activity;GO:0018149//peptide cross-linking;GO:0019730//antimicrobial humoral response;GO:0019731//antibacterial humoral response;GO:0045087//innate immune response;GO:0070268//cornification
ENSG00000124406	326	668	2.02	4.78	2.02	4.78	1.24265532522895	5.38078110169966e-33	2.92223891302601e-31	ATP8A1	ATPase phospholipid transporting 8A1 [Source:HGNC Symbol;Acc:HGNC:13531]	-	-	-	-	GO:0005783//endoplasmic reticulum;GO:0005794//Golgi apparatus;GO:0005802//trans-Golgi network;GO:0005886//plasma membrane;GO:0016020//membrane;GO:0016021//integral component of membrane;GO:0031090//organelle membrane;GO:0031410//cytoplasmic vesicle;GO:0035577//azurophil granule membrane;GO:0035579//specific granule membrane;GO:0042584//chromaffin granule membrane;GO:0043231//intracellular membran…	GO:0000166//nucleotide binding;GO:0000287//magnesium ion binding;GO:0005515//protein binding;GO:0005524//ATP binding;GO:0016887//ATPase activity;GO:0019829//cation-transporting ATPase activity;GO:0022857//transmembrane transporter activity;GO:0046872//metal ion binding	GO:0006869//lipid transport;GO:0007612//learning;GO:0015914//phospholipid transport;GO:0030335//positive regulation of cell migration;GO:0034204//lipid translocation;GO:0034220//ion transmembrane transport;GO:0043312//neutrophil degranulation;GO:0045332//phospholipid translocation;GO:0055085//transmembrane transport;GO:0061092//positive regulation of phospholipid translocation;GO:0098655//cation …
ENSG00000124429	461	41	6.60	0.63	6.6	0.63	-3.3890422907459	1.20320442907321e-81	3.29143256042026e-79	POF1B	POF1B actin binding protein [Source:HGNC Symbol;Acc:HGNC:13711]	-	-	-	-	GO:0005884//actin filament;GO:0005912//adherens junction;GO:0005923//bicellular tight junction;GO:0030054//cell junction;GO:0030057//desmosome	GO:0003779//actin binding;GO:0005515//protein binding;GO:0051015//actin filament binding	GO:0003382//epithelial cell morphogenesis;GO:0007015//actin filament organization;GO:0030036//actin cytoskeleton organization;GO:0070830//bicellular tight junction assembly
ENSG00000124701	35	65	1.54	3.12	1.54	3.12	1.01861567816735	0.000899674001399454	0.00358897767990082	APOBEC2	apolipoprotein B mRNA editing enzyme catalytic subunit 2 [Source:HGNC Symbol;Acc:HGNC:605]	-	-	-	-	GO:0005634//nucleus;GO:0005737//cytoplasm	GO:0003723//RNA binding;GO:0003824//catalytic activity;GO:0004126//cytidine deaminase activity;GO:0016787//hydrolase activity;GO:0042802//identical protein binding;GO:0046872//metal ion binding	GO:0006397//mRNA processing;GO:0009972//cytidine deamination;GO:0016554//cytidine to uridine editing;GO:0016556//mRNA modification;GO:0080111//DNA demethylation
ENSG00000125247	206	312	3.01	6.20	3.01	6.2	1.04250472851454	3.2758944844825e-08	2.83488654509523e-07	TMTC4	transmembrane O-mannosyltransferase targeting cadherins 4 [Source:HGNC Symbol;Acc:HGNC:25904]	-	-	-	-	GO:0005783//endoplasmic reticulum;GO:0016020//membrane;GO:0016021//integral component of membrane	GO:0000030//mannosyltransferase activity;GO:0004169//dolichyl-phosphate-mannose-protein mannosyltransferase activity;GO:0005515//protein binding;GO:0016740//transferase activity;GO:0051117//ATPase binding	GO:0006486//protein glycosylation;GO:0007605//sensory perception of sound;GO:0030968//endoplasmic reticulum unfolded protein response;GO:0032470//positive regulation of endoplasmic reticulum calcium ion concentration;GO:0035269//protein O-linked mannosylation;GO:1905584//outer hair cell apoptotic process
ENSG00000125775	436	194	15.05	7.33	15.05	7.33	-1.03787838351325	1.64046518233107e-17	3.60609399901705e-16	SDCBP2	syndecan binding protein 2 [Source:HGNC Symbol;Acc:HGNC:15756]	-	-	-	-	GO:0005634//nucleus;GO:0005654//nucleoplasm;GO:0005730//nucleolus;GO:0005737//cytoplasm;GO:0005886//plasma membrane;GO:0016020//membrane;GO:0016607//nuclear speck;GO:0070062//extracellular exosome	GO:0005515//protein binding;GO:0005546//phosphatidylinositol-4,5-bisphosphate binding;GO:0008022//protein C-terminus binding;GO:0008289//lipid binding;GO:0042802//identical protein binding;GO:0042803//protein homodimerization activity;GO:0046982//protein heterodimerization activity	GO:0007399//nervous system development;GO:0008283//cell proliferation;GO:0035556//intracellular signal transduction;GO:0046907//intracellular transport
ENSG00000125864	37	14	0.91	0.38	0.91	0.38	-1.25986712675511	0.00465244575284565	0.0153200910969764	BFSP1	beaded filament structural protein 1 [Source:HGNC Symbol;Acc:HGNC:1040]	-	-	-	-	GO:0005737//cytoplasm;GO:0005856//cytoskeleton;GO:0005882//intermediate filament;GO:0005886//plasma membrane;GO:0005938//cell cortex;GO:0016020//membrane	GO:0005200//structural constituent of cytoskeleton;GO:0005212//structural constituent of eye lens;GO:0005515//protein binding	GO:0008150//biological_process;GO:0045109//intermediate filament organization;GO:0048469//cell maturation;GO:0070307//lens fiber cell development
ENSG00000125872	8	0	0.14	0.00	0.14	0.001	-7.12928301694497	0.00782344105430495	0.0242204356123801	LRRN4	leucine rich repeat neuronal 4 [Source:HGNC Symbol;Acc:HGNC:16208]	-	-	-	-	GO:0005887//integral component of plasma membrane;GO:0016020//membrane;GO:0016021//integral component of membrane;GO:0070062//extracellular exosome	GO:0005515//protein binding	GO:0007616//long-term memory;GO:0008542//visual learning
ENSG00000125954	0	6.55	0.00	0.20	0.001	0.2	7.64385618977472	0.0156414095306755	0.0437438283958989	CHURC1-FNTB	CHURC1-FNTB readthrough [Source:HGNC Symbol;Acc:HGNC:42960]	Metabolism	Metabolism of terpenoids and polyketides	ko00900//Terpenoid backbone biosynthesis	K05954	GO:0005965//protein farnesyltransferase complex	GO:0003824//catalytic activity;GO:0004659//prenyltransferase activity;GO:0004660//protein farnesyltransferase activity;GO:0008270//zinc ion binding;GO:0016740//transferase activity;GO:0046872//metal ion binding	GO:0007275//multicellular organism development;GO:0018343//protein farnesylation;GO:0045893//positive regulation of transcription, DNA-templated
ENSG00000126259	0	11	0.00	0.20	0.001	0.2	7.64385618977472	0.000979250329958916	0.00386984640828066	KIRREL2	kirre like nephrin family adhesion molecule 2 [Source:HGNC Symbol;Acc:HGNC:18816]	-	-	-	-	GO:0005886//plasma membrane;GO:0005887//integral component of plasma membrane;GO:0005911//cell-cell junction;GO:0016020//membrane;GO:0016021//integral component of membrane;GO:0036057//slit diaphragm	GO:0005515//protein binding;GO:0042802//identical protein binding;GO:0050839//cell adhesion molecule binding	GO:0001933//negative regulation of protein phosphorylation;GO:0007155//cell adhesion;GO:0098609//cell-cell adhesion
ENSG00000126562	12	2	0.16	0.03	0.16	0.03	-2.41503749927884	0.0129694607925202	0.0373459794984617	WNK4	WNK lysine deficient protein kinase 4 [Source:HGNC Symbol;Acc:HGNC:14544]	-	-	-	-	GO:0005737//cytoplasm;GO:0005829//cytosol;GO:0005923//bicellular tight junction;GO:0016020//membrane;GO:0030054//cell junction	GO:0000166//nucleotide binding;GO:0004672//protein kinase activity;GO:0004674//protein serine/threonine kinase activity;GO:0005515//protein binding;GO:0005524//ATP binding;GO:0016301//kinase activity;GO:0016740//transferase activity;GO:0019869//chloride channel inhibitor activity;GO:0019870//potassium channel inhibitor activity	GO:0006468//protein phosphorylation;GO:0006811//ion transport;GO:0006821//chloride transport;GO:0008104//protein localization;GO:0010766//negative regulation of sodium ion transport;GO:0016310//phosphorylation;GO:0032414//positive regulation of ion transmembrane transporter activity;GO:0035556//intracellular signal transduction;GO:0050794//regulation of cellular process;GO:0050801//ion homeostasi…
ENSG00000127507	8.74	20.85	0.17	0.71	0.17	0.71	2.06228427825434	0.0162028283399482	0.0450749868620931	ADGRE2	adhesion G protein-coupled receptor E2 [Source:HGNC Symbol;Acc:HGNC:3337]	-	-	-	-	GO:0005886//plasma membrane;GO:0005887//integral component of plasma membrane;GO:0016020//membrane;GO:0016021//integral component of membrane;GO:0031256//leading edge membrane;GO:0032587//ruffle membrane;GO:0042995//cell projection	GO:0004888//transmembrane signaling receptor activity;GO:0004930//G protein-coupled receptor activity;GO:0005509//calcium ion binding;GO:0005515//protein binding;GO:0035374//chondroitin sulfate binding	GO:0006954//inflammatory response;GO:0007155//cell adhesion;GO:0007165//signal transduction;GO:0007166//cell surface receptor signaling pathway;GO:0007186//G protein-coupled receptor signaling pathway;GO:0007189//adenylate cyclase-activating G protein-coupled receptor signaling pathway;GO:0016477//cell migration;GO:0043304//regulation of mast cell degranulation;GO:0071621//granulocyte chemotaxis
ENSG00000127585	3	43	0.07	0.68	0.07	0.68	3.28010791919274	2.56798942351408e-10	2.86296903880378e-09	FBXL16	F-box and leucine rich repeat protein 16 [Source:HGNC Symbol;Acc:HGNC:14150]	-	-	-	-	GO:0005737//cytoplasm;GO:0005829//cytosol;GO:0019005//SCF ubiquitin ligase complex	GO:0005515//protein binding	GO:0000209//protein polyubiquitination;GO:0006511//ubiquitin-dependent protein catabolic process;GO:0031146//SCF-dependent proteasomal ubiquitin-dependent protein catabolic process;GO:0043687//post-translational protein modification
ENSG00000127824	295.09	93.32	10.60	3.60	10.6	3.6	-1.55799545312089	1.28539749187221e-21	3.73043059920163e-20	TUBA4A	tubulin alpha 4a [Source:HGNC Symbol;Acc:HGNC:12407]	Human Diseases;Human Diseases;Human Diseases;Cellular Processes;Cellular Processes;Cellular Processes;Cellular Processes	Neurodegenerative diseases;Neurodegenerative diseases;Infectious diseases;Transport and catabolism;Cellular community - eukaryotes;Cell growth and death;Cellular community - eukaryotes	ko05010//Alzheimer disease;ko05016//Huntington disease;ko05130//Pathogenic Escherichia coli infection;ko04145//Phagosome;ko04530//Tight junction;ko04210//Apoptosis;ko04540//Gap junction	K07374;K07374;K07374;K07374;K07374;K07374;K07374	GO:0005576//extracellular region;GO:0005737//cytoplasm;GO:0005829//cytosol;GO:0005856//cytoskeleton;GO:0005874//microtubule;GO:0015630//microtubule cytoskeleton;GO:0070062//extracellular exosome	GO:0000166//nucleotide binding;GO:0003924//GTPase activity;GO:0005200//structural constituent of cytoskeleton;GO:0005515//protein binding;GO:0005525//GTP binding;GO:0019899//enzyme binding;GO:0019901//protein kinase binding	GO:0000086//G2/M transition of mitotic cell cycle;GO:0000226//microtubule cytoskeleton organization;GO:0000278//mitotic cell cycle;GO:0002576//platelet degranulation;GO:0007010//cytoskeleton organization;GO:0007017//microtubule-based process;GO:0010389//regulation of G2/M transition of mitotic cell cycle;GO:0097711//ciliary basal body-plasma membrane docking
ENSG00000127914	197	311	0.91	2.19	0.91	2.19	1.26699241940248	2.87920828891051e-09	2.84764868855765e-08	AKAP9	A-kinase anchoring protein 9 [Source:HGNC Symbol;Acc:HGNC:379]	-	-	-	-	GO:0005737//cytoplasm;GO:0005794//Golgi apparatus;GO:0005795//Golgi stack;GO:0005801//cis-Golgi network;GO:0005813//centrosome;GO:0005815//microtubule organizing center;GO:0005829//cytosol;GO:0005856//cytoskeleton;GO:0008076//voltage-gated potassium channel complex;GO:0043025//neuronal cell body;GO:0043231//intracellular membrane-bounded organelle;GO:0044307//dendritic branch;GO:0097060//synaptic…	GO:0003677//DNA binding;GO:0005102//signaling receptor binding;GO:0005515//protein binding;GO:0015459//potassium channel regulator activity;GO:0016301//kinase activity;GO:0034237//protein kinase A regulatory subunit binding;GO:0044325//ion channel binding;GO:0060090//molecular adaptor activity	GO:0000086//G2/M transition of mitotic cell cycle;GO:0007020//microtubule nucleation;GO:0007165//signal transduction;GO:0007194//negative regulation of adenylate cyclase activity;GO:0007268//chemical synaptic transmission;GO:0010389//regulation of G2/M transition of mitotic cell cycle;GO:0016310//phosphorylation;GO:0031116//positive regulation of microtubule polymerization;GO:0033138//positive re…
ENSG00000128266	45	17	0.72	0.30	0.72	0.3	-1.26303440583379	0.00189761124543835	0.00702016361573136	GNAZ	G protein subunit alpha z [Source:HGNC Symbol;Acc:HGNC:4395]	Organismal Systems	Nervous system	ko04730//Long-term depression	K04535	GO:0005635//nuclear envelope;GO:0005783//endoplasmic reticulum;GO:0005829//cytosol;GO:0005834//heterotrimeric G-protein complex;GO:0005886//plasma membrane;GO:0016020//membrane;GO:0030425//dendrite;GO:0044297//cell body	GO:0000166//nucleotide binding;GO:0001664//G protein-coupled receptor binding;GO:0003924//GTPase activity;GO:0005515//protein binding;GO:0005525//GTP binding;GO:0019001//guanyl nucleotide binding;GO:0031683//G-protein beta/gamma-subunit complex binding;GO:0031821//G protein-coupled serotonin receptor binding;GO:0046872//metal ion binding	GO:0006457//protein folding;GO:0007165//signal transduction;GO:0007186//G protein-coupled receptor signaling pathway;GO:0007188//adenylate cyclase-modulating G protein-coupled receptor signaling pathway;GO:0007193//adenylate cyclase-inhibiting G protein-coupled receptor signaling pathway
ENSG00000128422	454	172	16.72	6.27	16.72	6.27	-1.41503749927884	1.30294178628522e-24	4.73745765995976e-23	KRT17	keratin 17 [Source:HGNC Symbol;Acc:HGNC:6427]	Human Diseases;Organismal Systems	Infectious diseases;Endocrine system	ko05150//Staphylococcus aureus infection;ko04915//Estrogen signaling pathway	K07604;K07604	GO:0005737//cytoplasm;GO:0005829//cytosol;GO:0005882//intermediate filament;GO:0045111//intermediate filament cytoskeleton;GO:0071944//cell periphery	GO:0005198//structural molecule activity;GO:0005515//protein binding	GO:0002009//morphogenesis of an epithelium;GO:0030307//positive regulation of cell growth;GO:0031069//hair follicle morphogenesis;GO:0031424//keratinization;GO:0045109//intermediate filament organization;GO:0045727//positive regulation of translation;GO:0051798//positive regulation of hair follicle development;GO:0070268//cornification
ENSG00000128510	57	13	2.23	0.69	2.23	0.69	-1.69237544314214	7.21508181482329e-07	5.15133825850989e-06	CPA4	carboxypeptidase A4 [Source:HGNC Symbol;Acc:HGNC:15740]	-	-	-	-	GO:0005575//cellular_component;GO:0005576//extracellular region;GO:0005615//extracellular space	GO:0004180//carboxypeptidase activity;GO:0004181//metallocarboxypeptidase activity;GO:0005515//protein binding;GO:0008233//peptidase activity;GO:0008237//metallopeptidase activity;GO:0008270//zinc ion binding;GO:0016787//hydrolase activity;GO:0046872//metal ion binding	GO:0006508//proteolysis;GO:0016573//histone acetylation
ENSG00000128512	32	59	0.38	0.97	0.38	0.97	1.35198532874354	0.00155391608463833	0.00588273921124486	DOCK4	dedicator of cytokinesis 4 [Source:HGNC Symbol;Acc:HGNC:19192]	Environmental Information Processing	Signal transduction	ko04015//Rap1 signaling pathway	K17697	GO:0005730//nucleolus;GO:0005737//cytoplasm;GO:0005794//Golgi apparatus;GO:0005829//cytosol;GO:0005886//plasma membrane;GO:0016020//membrane;GO:0032420//stereocilium;GO:0032421//stereocilium bundle;GO:0042995//cell projection	GO:0005085//guanyl-nucleotide exchange factor activity;GO:0005096//GTPase activator activity;GO:0005515//protein binding;GO:0017124//SH3 domain binding;GO:0030165//PDZ domain binding;GO:0030676//Rac guanyl-nucleotide exchange factor activity;GO:0030971//receptor tyrosine kinase binding;GO:0048365//Rac GTPase binding	GO:0007264//small GTPase mediated signal transduction;GO:0043547//positive regulation of GTPase activity;GO:0060326//cell chemotaxis;GO:1904694//negative regulation of vascular smooth muscle contraction;GO:1904754//positive regulation of vascular associated smooth muscle cell migration
ENSG00000128564	7	0	0.14	0.00	0.14	0.001	-7.12928301694497	0.0156414095306755	0.0437438283958989	VGF	VGF nerve growth factor inducible [Source:HGNC Symbol;Acc:HGNC:12684]	-	-	-	-	GO:0005576//extracellular region;GO:0005615//extracellular space;GO:0005788//endoplasmic reticulum lumen;GO:0005794//Golgi apparatus;GO:0030133//transport vesicle;GO:0031410//cytoplasmic vesicle;GO:0043231//intracellular membrane-bounded organelle	GO:0003674//molecular_function;GO:0005179//hormone activity;GO:0005184//neuropeptide hormone activity;GO:0008083//growth factor activity	GO:0001541//ovarian follicle development;GO:0002021//response to dietary excess;GO:0006091//generation of precursor metabolites and energy;GO:0007165//signal transduction;GO:0009409//response to cold;GO:0019953//sexual reproduction;GO:0030073//insulin secretion;GO:0032868//response to insulin;GO:0033500//carbohydrate homeostasis;GO:0042593//glucose homeostasis;GO:0042742//defense response to bact…
ENSG00000128591	48	15	0.27	0.09	0.27	0.09	-1.58496250072116	0.000180313054898179	0.000841574864756999	FLNC	filamin C [Source:HGNC Symbol;Acc:HGNC:3756]	Environmental Information Processing;Human Diseases;Human Diseases;Cellular Processes	Signal transduction;Infectious diseases;Cancers;Cellular community - eukaryotes	ko04010//MAPK signaling pathway;ko05132//Salmonella infection;ko05205//Proteoglycans in cancer;ko04510//Focal adhesion	K04437;K04437;K04437;K04437	GO:0005737//cytoplasm;GO:0005829//cytosol;GO:0005856//cytoskeleton;GO:0005886//plasma membrane;GO:0005925//focal adhesion;GO:0016020//membrane;GO:0016528//sarcoplasm;GO:0030018//Z disc;GO:0042383//sarcolemma;GO:0043034//costamere	GO:0003779//actin binding;GO:0005515//protein binding;GO:0008092//cytoskeletal protein binding;GO:0030506//ankyrin binding;GO:0042802//identical protein binding	GO:0034329//cell junction assembly;GO:0048747//muscle fiber development
ENSG00000129028	35	78	0.87	2.11	0.87	2.11	1.27815569285846	8.47836200721984e-06	5.05825377910547e-05	THAP10	THAP domain containing 10 [Source:HGNC Symbol;Acc:HGNC:23193]	-	-	-	-	-	GO:0003676//nucleic acid binding;GO:0003677//DNA binding;GO:0005515//protein binding;GO:0043565//sequence-specific DNA binding;GO:0046872//metal ion binding	-
ENSG00000129226	218	67	7.27	2.17	7.27	2.17	-1.74426032147511	6.51097172990962e-17	1.36813761584957e-15	CD68	CD68 molecule [Source:HGNC Symbol;Acc:HGNC:1693]	Cellular Processes	Transport and catabolism	ko04142//Lysosome	K06501	GO:0005764//lysosome;GO:0005765//lysosomal membrane;GO:0005768//endosome;GO:0005886//plasma membrane;GO:0010008//endosome membrane;GO:0016020//membrane;GO:0016021//integral component of membrane;GO:0031902//late endosome membrane;GO:0035577//azurophil granule membrane	GO:0005515//protein binding	GO:0002437//inflammatory response to antigenic stimulus;GO:0002605//negative regulation of dendritic cell antigen processing and presentation;GO:0007568//aging;GO:0031669//cellular response to nutrient levels;GO:0035425//autocrine signaling;GO:0043312//neutrophil degranulation;GO:0071222//cellular response to lipopolysaccharide;GO:0072594//establishment of protein localization to organelle;GO:014…
ENSG00000129451	38	9	1.18	0.28	1.18	0.28	-2.07528812730424	0.000100270387815468	0.000492254625726188	KLK10	kallikrein related peptidase 10 [Source:HGNC Symbol;Acc:HGNC:6358]	-	-	-	-	GO:0005576//extracellular region;GO:0030141//secretory granule	GO:0004252//serine-type endopeptidase activity;GO:0008233//peptidase activity;GO:0008236//serine-type peptidase activity;GO:0016787//hydrolase activity	GO:0006508//proteolysis;GO:0007049//cell cycle
ENSG00000129757	44	247	1.25	9.36	1.25	9.36	2.90458043492132	5.51627904677246e-39	3.80777916256648e-37	CDKN1C	cyclin dependent kinase inhibitor 1C [Source:HGNC Symbol;Acc:HGNC:1786]	Cellular Processes	Cell growth and death	ko04110//Cell cycle	K09993	GO:0005634//nucleus;GO:0005737//cytoplasm	GO:0004860//protein kinase inhibitor activity;GO:0004861//cyclin-dependent protein serine/threonine kinase inhibitor activity;GO:0005515//protein binding;GO:0044877//protein-containing complex binding	GO:0000122//negative regulation of transcription by RNA polymerase II;GO:0001501//skeletal system development;GO:0001822//kidney development;GO:0001890//placenta development;GO:0006469//negative regulation of protein kinase activity;GO:0007049//cell cycle;GO:0007050//cell cycle arrest;GO:0007096//regulation of exit from mitosis;GO:0007346//regulation of mitotic cell cycle;GO:0007568//aging;GO:003…
ENSG00000129991	10	1	0.76	0.07	0.76	0.07	-3.44057259138598	0.0117402429668693	0.0343623675661964	TNNI3	troponin I3, cardiac type [Source:HGNC Symbol;Acc:HGNC:11947]	Environmental Information Processing;Human Diseases;Organismal Systems;Human Diseases;Organismal Systems	Signal transduction;Cardiovascular diseases;Circulatory system;Cardiovascular diseases;Circulatory system	ko04024//cAMP signaling pathway;ko05414//Dilated cardiomyopathy (DCM);ko04261//Adrenergic signaling in cardiomyocytes;ko05410//Hypertrophic cardiomyopathy (HCM);ko04260//Cardiac muscle contraction	K12044;K12044;K12044;K12044;K12044	GO:0005737//cytoplasm;GO:0005829//cytosol;GO:0005861//troponin complex;GO:0030016//myofibril;GO:0030017//sarcomere;GO:0043292//contractile fiber;GO:0097512//cardiac myofibril;GO:1990584//cardiac Troponin complex	GO:0003779//actin binding;GO:0005515//protein binding;GO:0019855//calcium channel inhibitor activity;GO:0019901//protein kinase binding;GO:0019904//protein domain specific binding;GO:0030172//troponin C binding;GO:0031014//troponin T binding;GO:0046872//metal ion binding;GO:0048306//calcium-dependent protein binding;GO:0051015//actin filament binding	GO:0001570//vasculogenesis;GO:0001980//regulation of systemic arterial blood pressure by ischemic conditions;GO:0003009//skeletal muscle contraction;GO:0006874//cellular calcium ion homeostasis;GO:0006936//muscle contraction;GO:0006937//regulation of muscle contraction;GO:0006940//regulation of smooth muscle contraction;GO:0006941//striated muscle contraction;GO:0007507//heart development;GO:0010…
ENSG00000130055	13	2	0.32	0.06	0.32	0.06	-2.41503749927884	0.00740609673059253	0.0231197930905141	GDPD2	glycerophosphodiester phosphodiesterase domain containing 2 [Source:HGNC Symbol;Acc:HGNC:25974]	-	-	-	-	GO:0005737//cytoplasm;GO:0005856//cytoskeleton;GO:0005884//actin filament;GO:0005886//plasma membrane;GO:0016020//membrane;GO:0016021//integral component of membrane;GO:0030027//lamellipodium	GO:0008081//phosphoric diester hydrolase activity;GO:0016787//hydrolase activity;GO:0046872//metal ion binding;GO:0047394//glycerophosphoinositol inositolphosphodiesterase activity	GO:0006629//lipid metabolic process;GO:0045669//positive regulation of osteoblast differentiation;GO:0090527//actin filament reorganization
ENSG00000130203	19	555	0.89	27.02	0.89	27.02	4.92407852835929	8.54658420969855e-145	6.31250709728335e-142	APOE	apolipoprotein E [Source:HGNC Symbol;Acc:HGNC:613]	Human Diseases;Organismal Systems	Neurodegenerative diseases;Digestive system	ko05010//Alzheimer disease;ko04979//Cholesterol metabolism	K04524;K04524	GO:0005576//extracellular region;GO:0005615//extracellular space;GO:0005634//nucleus;GO:0005737//cytoplasm;GO:0005769//early endosome;GO:0005783//endoplasmic reticulum;GO:0005788//endoplasmic reticulum lumen;GO:0005794//Golgi apparatus;GO:0005886//plasma membrane;GO:0016020//membrane;GO:0030425//dendrite;GO:0030669//clathrin-coated endocytic vesicle membrane;GO:0031012//extracellular matrix;GO:00…	GO:0001540//amyloid-beta binding;GO:0005102//signaling receptor binding;GO:0005198//structural molecule activity;GO:0005319//lipid transporter activity;GO:0005515//protein binding;GO:0005543//phospholipid binding;GO:0008201//heparin binding;GO:0008289//lipid binding;GO:0016209//antioxidant activity;GO:0042802//identical protein binding;GO:0042803//protein homodimerization activity;GO:0043395//hep…	GO:0000302//response to reactive oxygen species;GO:0001523//retinoid metabolic process;GO:0001937//negative regulation of endothelial cell proliferation;GO:0002021//response to dietary excess;GO:0006357//regulation of transcription by RNA polymerase II;GO:0006629//lipid metabolic process;GO:0006641//triglyceride metabolic process;GO:0006707//cholesterol catabolic process;GO:0006869//lipid transpo…
ENSG00000130303	25	70	1.27	3.87	1.27	3.87	1.60750506937224	5.04941207603715e-07	3.69806223040262e-06	BST2	bone marrow stromal cell antigen 2 [Source:HGNC Symbol;Acc:HGNC:1119]	Human Diseases;Human Diseases	Infectious diseases;Infectious disease: viral	ko05168//Herpes simplex infection;ko05170//Human immunodeficiency virus 1 infection	K06731;K06731	GO:0005737//cytoplasm;GO:0005768//endosome;GO:0005770//late endosome;GO:0005771//multivesicular body;GO:0005794//Golgi apparatus;GO:0005829//cytosol;GO:0005886//plasma membrane;GO:0009986//cell surface;GO:0016020//membrane;GO:0016021//integral component of membrane;GO:0016324//apical plasma membrane;GO:0031225//anchored component of membrane;GO:0035577//azurophil granule membrane;GO:0045121//memb…	GO:0003723//RNA binding;GO:0005515//protein binding;GO:0008191//metalloendopeptidase inhibitor activity;GO:0042802//identical protein binding;GO:0042803//protein homodimerization activity	GO:0002376//immune system process;GO:0002737//negative regulation of plasmacytoid dendritic cell cytokine production;GO:0009615//response to virus;GO:0010951//negative regulation of endopeptidase activity;GO:0030308//negative regulation of cell growth;GO:0030336//negative regulation of cell migration;GO:0032956//regulation of actin cytoskeleton organization;GO:0034341//response to interferon-gamm…
ENSG00000130590	23	46	0.54	1.17	0.54	1.17	1.11547721741994	0.00259142150419965	0.00921754838912526	SAMD10	sterile alpha motif domain containing 10 [Source:HGNC Symbol;Acc:HGNC:16129]	-	-	-	-	-	GO:0005515//protein binding	-
ENSG00000130829	3	21	0.07	0.49	0.07	0.49	2.8073549220576	0.000157883241144904	0.000744177165983574	DUSP9	dual specificity phosphatase 9 [Source:HGNC Symbol;Acc:HGNC:3076]	Environmental Information Processing;Cellular Processes	Signal transduction;Cellular community - eukaryotes	ko04010//MAPK signaling pathway;ko04550//Signaling pathways regulating pluripotency of stem cells	K18498;K18498	GO:0005634//nucleus;GO:0005737//cytoplasm;GO:0005829//cytosol	GO:0004721//phosphoprotein phosphatase activity;GO:0004722//protein serine/threonine phosphatase activity;GO:0004725//protein tyrosine phosphatase activity;GO:0005515//protein binding;GO:0008138//protein tyrosine/serine/threonine phosphatase activity;GO:0008330//protein tyrosine/threonine phosphatase activity;GO:0016787//hydrolase activity;GO:0016791//phosphatase activity;GO:0017017//MAP kinase t…	GO:0000165//MAPK cascade;GO:0000187//activation of MAPK activity;GO:0000188//inactivation of MAPK activity;GO:0006470//protein dephosphorylation;GO:0007254//JNK cascade;GO:0016311//dephosphorylation;GO:0035335//peptidyl-tyrosine dephosphorylation;GO:0035970//peptidyl-threonine dephosphorylation;GO:0043065//positive regulation of apoptotic process;GO:0060420//regulation of heart growth;GO:0070373/…
ENSG00000130830	23	4	0.53	0.18	0.53	0.18	-1.55799545312089	0.000537698066688552	0.00224755966075928	MPP1	membrane palmitoylated protein 1 [Source:HGNC Symbol;Acc:HGNC:7219]	-	-	-	-	GO:0005886//plasma membrane;GO:0016020//membrane;GO:0030863//cortical cytoskeleton;GO:0032420//stereocilium;GO:0034451//centriolar satellite;GO:0042995//cell projection	GO:0004385//guanylate kinase activity;GO:0005515//protein binding	GO:0007165//signal transduction;GO:0046037//GMP metabolic process;GO:0046710//GDP metabolic process;GO:0090022//regulation of neutrophil chemotaxis
ENSG00000131095	0	25.16	0.00	0.58	0.001	0.58	9.17990909001493	3.02899397204007e-08	2.64248660108948e-07	GFAP	glial fibrillary acidic protein [Source:HGNC Symbol;Acc:HGNC:4235]	Environmental Information Processing	Signal transduction	ko04630//Jak-STAT signaling pathway	K05640	GO:0005737//cytoplasm;GO:0005764//lysosome;GO:0005829//cytosol;GO:0005856//cytoskeleton;GO:0005882//intermediate filament;GO:0016020//membrane;GO:0042995//cell projection;GO:0044297//cell body;GO:0045111//intermediate filament cytoskeleton;GO:0097386//glial cell projection;GO:0097449//astrocyte projection;GO:0097450//astrocyte end-foot;GO:0098574//cytoplasmic side of lysosomal membrane	GO:0005178//integrin binding;GO:0005200//structural constituent of cytoskeleton;GO:0005515//protein binding;GO:0019900//kinase binding;GO:0042802//identical protein binding	GO:0006886//intracellular protein transport;GO:0009611//response to wounding;GO:0010467//gene expression;GO:0010625//positive regulation of Schwann cell proliferation;GO:0010977//negative regulation of neuron projection development;GO:0014002//astrocyte development;GO:0030198//extracellular matrix organization;GO:0031102//neuron projection regeneration;GO:0043254//regulation of protein complex as…
ENSG00000131737	9	0	0.26	0.00	0.26	0.001	-8.02236781302845	0.00391328458973816	0.0131859123995466	KRT34	keratin 34 [Source:HGNC Symbol;Acc:HGNC:6452]	Human Diseases;Organismal Systems	Infectious diseases;Endocrine system	ko05150//Staphylococcus aureus infection;ko04915//Estrogen signaling pathway	K07604;K07604	GO:0005615//extracellular space;GO:0005829//cytosol;GO:0005882//intermediate filament	GO:0005198//structural molecule activity;GO:0005515//protein binding	GO:0008544//epidermis development;GO:0031424//keratinization;GO:0070268//cornification
ENSG00000131781	15	3	0.35	0.11	0.35	0.11	-1.66985139830767	0.0127621686851888	0.0368568437571083	FMO5	flavin containing dimethylaniline monoxygenase 5 [Source:HGNC Symbol;Acc:HGNC:3773]	Metabolism	Xenobiotics biodegradation and metabolism	ko00982//Drug metabolism - cytochrome P450	K00485	GO:0005783//endoplasmic reticulum;GO:0005789//endoplasmic reticulum membrane;GO:0005829//cytosol;GO:0016020//membrane;GO:0016021//integral component of membrane;GO:0031090//organelle membrane;GO:0043231//intracellular membrane-bounded organelle	GO:0004031//aldehyde oxidase activity;GO:0004497//monooxygenase activity;GO:0004499//N,N-dimethylaniline monooxygenase activity;GO:0016174//NAD(P)H oxidase activity;GO:0016491//oxidoreductase activity;GO:0050660//flavin adenine dinucleotide binding;GO:0050661//NADP binding	GO:0017144//drug metabolic process;GO:0055114//oxidation-reduction process;GO:0070995//NADPH oxidation;GO:0090181//regulation of cholesterol metabolic process
ENSG00000132182	0	10	0.00	0.08	0.001	0.08	6.32192809488736	0.00195752238785994	0.007205711615616	NUP210	nucleoporin 210 [Source:HGNC Symbol;Acc:HGNC:30052]	Genetic Information Processing	Translation	ko03013//RNA transport	K14314	GO:0005634//nucleus;GO:0005635//nuclear envelope;GO:0005643//nuclear pore;GO:0005783//endoplasmic reticulum;GO:0005789//endoplasmic reticulum membrane;GO:0016020//membrane;GO:0016021//integral component of membrane;GO:0031965//nuclear membrane;GO:0043657//host cell	-	GO:0006110//regulation of glycolytic process;GO:0006406//mRNA export from nucleus;GO:0006409//tRNA export from nucleus;GO:0015031//protein transport;GO:0016032//viral process;GO:0016925//protein sumoylation;GO:0019083//viral transcription;GO:0051028//mRNA transport;GO:0060964//regulation of gene silencing by miRNA;GO:0065003//protein-containing complex assembly;GO:0075733//intracellular transport…
ENSG00000132300	1584	2059	23.73	71.68	23.73	71.68	1.59485853686366	4.51668372171488e-22	1.36875808096789e-20	PTCD3	pentatricopeptide repeat domain 3 [Source:HGNC Symbol;Acc:HGNC:24717]	-	-	-	-	GO:0005654//nucleoplasm;GO:0005739//mitochondrion;GO:0005743//mitochondrial inner membrane;GO:0005829//cytosol;GO:0005840//ribosome;GO:0005886//plasma membrane	GO:0003723//RNA binding;GO:0005515//protein binding;GO:0019843//rRNA binding;GO:0043024//ribosomal small subunit binding	GO:0006417//regulation of translation;GO:0032543//mitochondrial translation;GO:0070125//mitochondrial translational elongation;GO:0070126//mitochondrial translational termination
ENSG00000132329	17	4	1.18	0.27	1.18	0.27	-2.12775554719837	0.0118586244865157	0.034660783718799	RAMP1	receptor activity modifying protein 1 [Source:HGNC Symbol;Acc:HGNC:9843]	Organismal Systems	Circulatory system	ko04270//Vascular smooth muscle contraction	K08447	GO:0005615//extracellular space;GO:0005886//plasma membrane;GO:0005887//integral component of plasma membrane;GO:0009986//cell surface;GO:0016020//membrane;GO:0016021//integral component of membrane;GO:0043235//receptor complex;GO:0150056//amylin receptor complex 1;GO:1990406//CGRP receptor complex	GO:0001635//calcitonin gene-related peptide receptor activity;GO:0005515//protein binding;GO:0015026//coreceptor activity;GO:0097643//amylin receptor activity;GO:1990407//calcitonin gene-related peptide binding	GO:0001525//angiogenesis;GO:0006816//calcium ion transport;GO:0006886//intracellular protein transport;GO:0007186//G protein-coupled receptor signaling pathway;GO:0007189//adenylate cyclase-activating G protein-coupled receptor signaling pathway;GO:0008277//regulation of G protein-coupled receptor signaling pathway;GO:0015031//protein transport;GO:0031623//receptor internalization;GO:0032092//pos…
ENSG00000132561	88	52	2.30	0.83	2.3	0.83	-1.47045061959745	0.0142919072371384	0.0405532181534783	MATN2	matrilin 2 [Source:HGNC Symbol;Acc:HGNC:6908]	-	-	-	-	GO:0005576//extracellular region;GO:0005604//basement membrane;GO:0031012//extracellular matrix;GO:0062023//collagen-containing extracellular matrix	GO:0005201//extracellular matrix structural constituent;GO:0005509//calcium ion binding;GO:0005515//protein binding	GO:0001764//neuron migration;GO:0007411//axon guidance;GO:0008150//biological_process;GO:0008347//glial cell migration;GO:0031104//dendrite regeneration;GO:0031175//neuron projection development;GO:0048678//response to axon injury
ENSG00000132879	13	29	0.53	1.18	0.53	1.18	1.15472259479864	0.00798014398358059	0.0246255874087012	FBXO44	F-box protein 44 [Source:HGNC Symbol;Acc:HGNC:24847]	-	-	-	-	GO:0005737//cytoplasm;GO:0005829//cytosol;GO:0019005//SCF ubiquitin ligase complex	GO:0005515//protein binding;GO:0061630//ubiquitin protein ligase activity	GO:0000209//protein polyubiquitination;GO:0006516//glycoprotein catabolic process;GO:0010498//proteasomal protein catabolic process;GO:0030433//ubiquitin-dependent ERAD pathway;GO:0031146//SCF-dependent proteasomal ubiquitin-dependent protein catabolic process;GO:0043687//post-translational protein modification
ENSG00000132915	24	3	0.23	0.04	0.23	0.04	-2.52356195605701	8.88260001369649e-05	0.000441343301033975	PDE6A	phosphodiesterase 6A [Source:HGNC Symbol;Acc:HGNC:8785]	Metabolism;Metabolism;Organismal Systems	Global and overview maps;Nucleotide metabolism;Sensory system	ko01100//Metabolic pathways;ko00230//Purine metabolism;ko04744//Phototransduction	K08718;K08718;K08718	GO:0005886//plasma membrane;GO:0016020//membrane;GO:0042622//photoreceptor outer segment membrane;GO:0097381//photoreceptor disc membrane	GO:0004114//3',5'-cyclic-nucleotide phosphodiesterase activity;GO:0005515//protein binding;GO:0008081//phosphoric diester hydrolase activity;GO:0016787//hydrolase activity;GO:0046872//metal ion binding;GO:0047555//3',5'-cyclic-GMP phosphodiesterase activity	GO:0007165//signal transduction;GO:0007223//Wnt signaling pathway, calcium modulating pathway;GO:0007601//visual perception;GO:0016056//rhodopsin mediated signaling pathway;GO:0022400//regulation of rhodopsin mediated signaling pathway;GO:0050896//response to stimulus;GO:0060041//retina development in camera-type eye
ENSG00000133958	4	27	0.02	0.16	0.02	0.16	3	1.95722582806861e-05	0.000109640272780544	UNC79	unc-79 homolog, NALCN channel complex subunit [Source:HGNC Symbol;Acc:HGNC:19966]	-	-	-	-	GO:0005886//plasma membrane;GO:0016020//membrane;GO:0016021//integral component of membrane	GO:0005515//protein binding	GO:0030534//adult behavior;GO:0034220//ion transmembrane transport;GO:0035264//multicellular organism growth;GO:0048149//behavioral response to ethanol
ENSG00000134070	23	3	0.34	0.05	0.34	0.05	-2.76553474636298	0.000157883241144904	0.000744177165983574	IRAK2	interleukin 1 receptor associated kinase 2 [Source:HGNC Symbol;Acc:HGNC:6113]	Human Diseases;Organismal Systems	Infectious diseases;Nervous system	ko05152//Tuberculosis;ko04722//Neurotrophin signaling pathway	K04731;K04731	GO:0005634//nucleus;GO:0005737//cytoplasm;GO:0005829//cytosol;GO:0005886//plasma membrane;GO:0010008//endosome membrane	GO:0000166//nucleotide binding;GO:0004672//protein kinase activity;GO:0004674//protein serine/threonine kinase activity;GO:0005515//protein binding;GO:0005524//ATP binding;GO:0042803//protein homodimerization activity;GO:0046982//protein heterodimerization activity	GO:0000187//activation of MAPK activity;GO:0001959//regulation of cytokine-mediated signaling pathway;GO:0002224//toll-like receptor signaling pathway;GO:0002755//MyD88-dependent toll-like receptor signaling pathway;GO:0006468//protein phosphorylation;GO:0006954//inflammatory response;GO:0007165//signal transduction;GO:0007249//I-kappaB kinase/NF-kappaB signaling;GO:0007254//JNK cascade;GO:001922…
ENSG00000134769	11	1	0.19	0.03	0.19	0.03	-2.66296501272243	0.0063621665408163	0.0202155139042672	DTNA	dystrobrevin alpha [Source:HGNC Symbol;Acc:HGNC:3057]	-	-	-	-	GO:0005737//cytoplasm;GO:0005886//plasma membrane;GO:0016020//membrane;GO:0030054//cell junction;GO:0030424//axon;GO:0031234//extrinsic component of cytoplasmic side of plasma membrane;GO:0032991//protein-containing complex;GO:0042383//sarcolemma;GO:0042995//cell projection;GO:0045202//synapse	GO:0005515//protein binding;GO:0008270//zinc ion binding;GO:0030165//PDZ domain binding;GO:0046872//metal ion binding	GO:0006941//striated muscle contraction;GO:0007165//signal transduction;GO:0007268//chemical synaptic transmission;GO:0007274//neuromuscular synaptic transmission;GO:0099536//synaptic signaling
ENSG00000134827	31	11	1.06	0.41	1.06	0.41	-1.37036844994512	0.00798014398358059	0.0246255874087012	TCN1	transcobalamin 1 [Source:HGNC Symbol;Acc:HGNC:11652]	Organismal Systems	Digestive system	ko04977//Vitamin digestion and absorption	K14615	GO:0005576//extracellular region;GO:0005615//extracellular space;GO:0035580//specific granule lumen;GO:1904724//tertiary granule lumen	GO:0005515//protein binding;GO:0031419//cobalamin binding	GO:0006811//ion transport;GO:0006824//cobalt ion transport;GO:0009235//cobalamin metabolic process;GO:0015889//cobalamin transport;GO:0043312//neutrophil degranulation
ENSG00000134982	219	384.25	1.38	3.95	1.38	3.95	1.5171843862863	1.82254825827802e-14	3.13418892564411e-13	APC	APC regulator of WNT signaling pathway [Source:HGNC Symbol;Acc:HGNC:583]	Human Diseases;Human Diseases;Human Diseases;Cellular Processes;Human Diseases;Human Diseases;Environmental Information Processing;Human Diseases;Environmental Information Processing;Human Diseases;Human Diseases;Cellular Processes;Human Diseases;Human Diseases;Human Diseases	Cancers;Neurodegenerative diseases;Infectious diseases;Cell motility;Cancers;Cancers;Signal transduction;Endocrine and metabolic diseases;Signal transduction;Cancers;Cancers;Cellular community - eukaryotes;Cancers;Cancers;Cancers	ko05200//Pathways in cancer;ko05010//Alzheimer disease;ko05165//Human papillomavirus infection;ko04810//Regulation of actin cytoskeleton;ko05206//MicroRNAs in cancer;ko05225//Hepatocellular carcinoma;ko04310//Wnt signaling pathway;ko04934//Cushing syndrome;ko04390//Hippo signaling pathway;ko05224//Breast cancer;ko05226//Gastric cancer;ko04550//Signaling pathways regulating pluripotency of stem ce…	K02085;K02085;K02085;K02085;K02085;K02085;K02085;K02085;K02085;K02085;K02085;K02085;K02085;K02085;K02085	GO:0000776//kinetochore;GO:0005634//nucleus;GO:0005654//nucleoplasm;GO:0005737//cytoplasm;GO:0005813//centrosome;GO:0005829//cytosol;GO:0005856//cytoskeleton;GO:0005874//microtubule;GO:0005881//cytoplasmic microtubule;GO:0005886//plasma membrane;GO:0005912//adherens junction;GO:0005923//bicellular tight junction;GO:0016020//membrane;GO:0016328//lateral plasma membrane;GO:0016342//catenin complex;…	GO:0005515//protein binding;GO:0008013//beta-catenin binding;GO:0008017//microtubule binding;GO:0019887//protein kinase regulator activity;GO:0019901//protein kinase binding;GO:0031625//ubiquitin protein ligase binding;GO:0045295//gamma-catenin binding;GO:0051010//microtubule plus-end binding;GO:0070840//dynein complex binding	GO:0000281//mitotic cytokinesis;GO:0001708//cell fate specification;GO:0006974//cellular response to DNA damage stimulus;GO:0007026//negative regulation of microtubule depolymerization;GO:0007050//cell cycle arrest;GO:0007094//mitotic spindle assembly checkpoint;GO:0007155//cell adhesion;GO:0007389//pattern specification process;GO:0007399//nervous system development;GO:0008285//negative regulati…
ENSG00000135074	3	17	0.02	0.23	0.02	0.23	3.52356195605701	0.00149764350802579	0.00569012085919676	ADAM19	ADAM metallopeptidase domain 19 [Source:HGNC Symbol;Acc:HGNC:197]	-	-	-	-	GO:0005634//nucleus;GO:0005794//Golgi apparatus;GO:0005886//plasma membrane;GO:0016020//membrane;GO:0016021//integral component of membrane;GO:0062023//collagen-containing extracellular matrix	GO:0004222//metalloendopeptidase activity;GO:0005515//protein binding;GO:0008233//peptidase activity;GO:0008237//metallopeptidase activity;GO:0016787//hydrolase activity;GO:0017124//SH3 domain binding;GO:0046872//metal ion binding	GO:0001890//placenta development;GO:0006508//proteolysis;GO:0006509//membrane protein ectodomain proteolysis;GO:0010628//positive regulation of gene expression;GO:0030198//extracellular matrix organization;GO:2000049//positive regulation of cell-cell adhesion mediated by cadherin
ENSG00000135406	12	1	0.38	0.07	0.38	0.07	-2.44057259138598	0.00342749761354808	0.0117555130595153	PRPH	peripherin [Source:HGNC Symbol;Acc:HGNC:9461]	Human Diseases	Neurodegenerative diseases	ko05014//Amyotrophic lateral sclerosis (ALS)	K07607	GO:0005737//cytoplasm;GO:0005856//cytoskeleton;GO:0005882//intermediate filament;GO:0016020//membrane;GO:0030424//axon;GO:0042995//cell projection;GO:0043204//perikaryon;GO:0045098//type III intermediate filament;GO:0070062//extracellular exosome	GO:0005198//structural molecule activity;GO:0005515//protein binding	GO:0045104//intermediate filament cytoskeleton organization
ENSG00000135424	184	98	2.87	1.40	2.87	1.4	-1.03562390973072	1.32146936985264e-05	7.62231375691652e-05	ITGA7	integrin subunit alpha 7 [Source:HGNC Symbol;Acc:HGNC:6143]	Environmental Information Processing;Human Diseases;Cellular Processes;Cellular Processes;Human Diseases;Human Diseases;Environmental Information Processing;Human Diseases	Signal transduction;Infectious diseases;Cell motility;Cellular community - eukaryotes;Cardiovascular diseases;Cardiovascular diseases;Signaling molecules and interaction;Cardiovascular diseases	ko04151//PI3K-Akt signaling pathway;ko05165//Human papillomavirus infection;ko04810//Regulation of actin cytoskeleton;ko04510//Focal adhesion;ko05414//Dilated cardiomyopathy (DCM);ko05410//Hypertrophic cardiomyopathy (HCM);ko04512//ECM-receptor interaction;ko05412//Arrhythmogenic right ventricular cardiomyopathy (ARVC)	K06583;K06583;K06583;K06583;K06583;K06583;K06583;K06583	GO:0005886//plasma membrane;GO:0008305//integrin complex;GO:0009986//cell surface;GO:0016020//membrane;GO:0016021//integral component of membrane	GO:0005515//protein binding;GO:0046872//metal ion binding	GO:0007155//cell adhesion;GO:0007160//cell-matrix adhesion;GO:0007229//integrin-mediated signaling pathway;GO:0007517//muscle organ development;GO:0008360//regulation of cell shape;GO:0030198//extracellular matrix organization;GO:0034113//heterotypic cell-cell adhesion;GO:0035987//endodermal cell differentiation
ENSG00000135480	180	36	7.41	1.23	7.41	1.23	-2.59081522696659	2.35131002040465e-21	6.74437895561503e-20	KRT7	keratin 7 [Source:HGNC Symbol;Acc:HGNC:6445]	-	-	-	-	GO:0005634//nucleus;GO:0005737//cytoplasm;GO:0005829//cytosol;GO:0005882//intermediate filament;GO:0045095//keratin filament;GO:0070062//extracellular exosome	GO:0005515//protein binding	GO:0016032//viral process;GO:0031424//keratinization;GO:0070268//cornification
ENSG00000135824	150	49	2.11	0.74	2.11	0.74	-1.51164582307824	2.93180821077241e-11	3.62415655979331e-10	RGS8	regulator of G protein signaling 8 [Source:HGNC Symbol;Acc:HGNC:16810]	-	-	-	-	GO:0005634//nucleus;GO:0005886//plasma membrane;GO:0016020//membrane;GO:0030425//dendrite;GO:0031234//extrinsic component of cytoplasmic side of plasma membrane;GO:0032809//neuronal cell body membrane;GO:0042995//cell projection;GO:0043204//perikaryon;GO:0045202//synapse	GO:0003924//GTPase activity;GO:0005096//GTPase activator activity;GO:0005515//protein binding	GO:0007186//G protein-coupled receptor signaling pathway;GO:0007213//G protein-coupled acetylcholine receptor signaling pathway;GO:0009968//negative regulation of signal transduction;GO:0043547//positive regulation of GTPase activity;GO:0060159//regulation of dopamine receptor signaling pathway
ENSG00000136169	176	348	2.63	6.31	2.63	6.31	1.26257720569025	4.9153340276184e-17	1.0432372737928e-15	SETDB2	SET domain bifurcated histone lysine methyltransferase 2 [Source:HGNC Symbol;Acc:HGNC:20263]	Metabolism;Metabolism	Global and overview maps;Amino acid metabolism	ko01100//Metabolic pathways;ko00310//Lysine degradation	K18494;K18494	GO:0005634//nucleus;GO:0005654//nucleoplasm;GO:0005694//chromosome;GO:0005829//cytosol;GO:0042025//host cell nucleus	GO:0003677//DNA binding;GO:0005515//protein binding;GO:0008168//methyltransferase activity;GO:0008270//zinc ion binding;GO:0016740//transferase activity;GO:0018024//histone-lysine N-methyltransferase activity;GO:0046872//metal ion binding;GO:0046974//histone methyltransferase activity (H3-K9 specific)	GO:0000278//mitotic cell cycle;GO:0001947//heart looping;GO:0006325//chromatin organization;GO:0007049//cell cycle;GO:0007059//chromosome segregation;GO:0007275//multicellular organism development;GO:0010629//negative regulation of gene expression;GO:0032259//methylation;GO:0034968//histone lysine methylation;GO:0045892//negative regulation of transcription, DNA-templated;GO:0051301//cell divisio…
ENSG00000136274	21	1	0.22	0.01	0.22	0.01	-4.4594316186373	2.11616705585471e-05	0.000117563067879224	NACAD	NAC alpha domain containing [Source:HGNC Symbol;Acc:HGNC:22196]	-	-	-	-	GO:0005634//nucleus;GO:0005737//cytoplasm;GO:0005854//nascent polypeptide-associated complex	GO:0005515//protein binding;GO:0051082//unfolded protein binding	GO:0006612//protein targeting to membrane;GO:0015031//protein transport
ENSG00000136305	14.31	2.94	0.45	0.10	0.45	0.1	-2.16992500144231	0.0127621686851888	0.0368568437571083	CIDEB	cell death inducing DFFA like effector b [Source:HGNC Symbol;Acc:HGNC:1977]	-	-	-	-	GO:0005829//cytosol;GO:0048471//perinuclear region of cytoplasm	GO:0005515//protein binding;GO:0042802//identical protein binding	GO:0006915//apoptotic process;GO:0008630//intrinsic apoptotic signaling pathway in response to DNA damage;GO:0010942//positive regulation of cell death;GO:0016032//viral process;GO:0031667//response to nutrient levels;GO:0038183//bile acid signaling pathway;GO:0042981//regulation of apoptotic process;GO:0090200//positive regulation of release of cytochrome c from mitochondria;GO:0097194//executio…
ENSG00000136542	47	14	0.23	0.07	0.23	0.07	-1.71620703399941	0.000137549613346287	0.000655657595466715	GALNT5	polypeptide N-acetylgalactosaminyltransferase 5 [Source:HGNC Symbol;Acc:HGNC:4127]	Metabolism;Metabolism;Metabolism	Global and overview maps;Glycan biosynthesis and metabolism;Glycan biosynthesis and metabolism	ko01100//Metabolic pathways;ko00514//Other types of O-glycan biosynthesis;ko00512//Mucin type O-glycan biosynthesis	K00710;K00710;K00710	GO:0000139//Golgi membrane;GO:0005575//cellular_component;GO:0005794//Golgi apparatus;GO:0016020//membrane;GO:0016021//integral component of membrane	GO:0004653//polypeptide N-acetylgalactosaminyltransferase activity;GO:0016740//transferase activity;GO:0016757//transferase activity, transferring glycosyl groups;GO:0030246//carbohydrate binding;GO:0046872//metal ion binding	GO:0006024//glycosaminoglycan biosynthetic process;GO:0006486//protein glycosylation;GO:0016266//O-glycan processing
ENSG00000136689	153	61	4.39	1.93	4.39	1.93	-1.18562009226728	2.10172377280035e-08	1.85863333849176e-07	IL1RN	interleukin 1 receptor antagonist [Source:HGNC Symbol;Acc:HGNC:6000]	Environmental Information Processing	Signaling molecules and interaction	ko04060//Cytokine-cytokine receptor interaction	K05481	GO:0005576//extracellular region;GO:0005615//extracellular space;GO:0005737//cytoplasm;GO:0005886//plasma membrane;GO:0031982//vesicle;GO:0070062//extracellular exosome	GO:0005125//cytokine activity;GO:0005149//interleukin-1 receptor binding;GO:0005150//interleukin-1, type I receptor binding;GO:0005151//interleukin-1, type II receptor binding;GO:0005152//interleukin-1 receptor antagonist activity;GO:0005515//protein binding;GO:0045352//interleukin-1 type I receptor antagonist activity;GO:0045353//interleukin-1 type II receptor antagonist activity	GO:0001960//negative regulation of cytokine-mediated signaling pathway;GO:0002437//inflammatory response to antigenic stimulus;GO:0006629//lipid metabolic process;GO:0006953//acute-phase response;GO:0006954//inflammatory response;GO:0006955//immune response;GO:0007165//signal transduction;GO:0019221//cytokine-mediated signaling pathway;GO:0030073//insulin secretion;GO:0034115//negative regulation…
ENSG00000136826	1463	636	25.83	12.87	25.83	12.87	-1.0050355898973	1.2588785291326e-54	1.58941484037152e-52	KLF4	Kruppel like factor 4 [Source:HGNC Symbol;Acc:HGNC:6348]	Cellular Processes	Cellular community - eukaryotes	ko04550//Signaling pathways regulating pluripotency of stem cells	K17846	GO:0000785//chromatin;GO:0000790//nuclear chromatin;GO:0005634//nucleus;GO:0005654//nucleoplasm;GO:0005667//transcription factor complex;GO:0005719//nuclear euchromatin;GO:0005737//cytoplasm	GO:0000976//transcription regulatory region sequence-specific DNA binding;GO:0000978//RNA polymerase II proximal promoter sequence-specific DNA binding;GO:0000981//DNA-binding transcription factor activity, RNA polymerase II-specific;GO:0000987//proximal promoter sequence-specific DNA binding;GO:0001010//RNA polymerase II sequence-specific DNA-binding transcription factor recruiting activity;GO:0…	GO:0000122//negative regulation of transcription by RNA polymerase II;GO:0006351//transcription, DNA-templated;GO:0006357//regulation of transcription by RNA polymerase II;GO:0007500//mesodermal cell fate determination;GO:0008285//negative regulation of cell proliferation;GO:0009913//epidermal cell differentiation;GO:0010033//response to organic substance;GO:0010628//positive regulation of gene e…
ENSG00000136859	56	17	0.83	0.27	0.83	0.27	-1.62015192918346	2.65268355627472e-05	0.000144649101119565	ANGPTL2	angiopoietin like 2 [Source:HGNC Symbol;Acc:HGNC:490]	-	-	-	-	GO:0005576//extracellular region;GO:0005615//extracellular space;GO:0062023//collagen-containing extracellular matrix;GO:0070062//extracellular exosome	GO:0005102//signaling receptor binding;GO:0005515//protein binding	GO:0001525//angiogenesis;GO:0007275//multicellular organism development
ENSG00000137090	71	16	1.85	0.40	1.85	0.4	-2.20945336562895	1.44275985305983e-08	1.30911846126535e-07	DMRT1	doublesex and mab-3 related transcription factor 1 [Source:HGNC Symbol;Acc:HGNC:2934]	-	-	-	-	GO:0000790//nuclear chromatin;GO:0005634//nucleus;GO:0005737//cytoplasm	GO:0000977//RNA polymerase II regulatory region sequence-specific DNA binding;GO:0000981//DNA-binding transcription factor activity, RNA polymerase II-specific;GO:0000987//proximal promoter sequence-specific DNA binding;GO:0001228//DNA-binding transcription activator activity, RNA polymerase II-specific;GO:0003677//DNA binding;GO:0003682//chromatin binding;GO:0003700//DNA-binding transcription fa…	GO:0000122//negative regulation of transcription by RNA polymerase II;GO:0000902//cell morphogenesis;GO:0002176//male germ cell proliferation;GO:0003006//developmental process involved in reproduction;GO:0006355//regulation of transcription, DNA-templated;GO:0006357//regulation of transcription by RNA polymerase II;GO:0007275//multicellular organism development;GO:0007281//germ cell development;G…
ENSG00000137673	71	10	3.22	0.49	3.22	0.49	-2.71620703399941	2.22650856292974e-11	2.79201905701172e-10	MMP7	matrix metallopeptidase 7 [Source:HGNC Symbol;Acc:HGNC:7174]	Human Diseases;Environmental Information Processing	Infectious diseases;Signal transduction	ko05166//HTLV-I infection;ko04310//Wnt signaling pathway	K01397;K01397	GO:0005576//extracellular region;GO:0005615//extracellular space;GO:0009986//cell surface;GO:0031012//extracellular matrix;GO:0070062//extracellular exosome	GO:0004175//endopeptidase activity;GO:0004222//metalloendopeptidase activity;GO:0004252//serine-type endopeptidase activity;GO:0005515//protein binding;GO:0008201//heparin binding;GO:0008233//peptidase activity;GO:0008237//metallopeptidase activity;GO:0008270//zinc ion binding;GO:0016787//hydrolase activity;GO:0046872//metal ion binding	GO:0006508//proteolysis;GO:0006509//membrane protein ectodomain proteolysis;GO:0007568//aging;GO:0022617//extracellular matrix disassembly;GO:0030198//extracellular matrix organization;GO:0030335//positive regulation of cell migration;GO:0030574//collagen catabolic process;GO:0031293//membrane protein intracellular domain proteolysis;GO:0031667//response to nutrient levels;GO:0044849//estrous cyc…
ENSG00000137709	112	54	2.14	1.03	2.14	1.03	-1.05496645921793	9.40599735049357e-05	0.000465011354958136	POU2F3	POU class 2 homeobox 3 [Source:HGNC Symbol;Acc:HGNC:19864]	Human Diseases	Infectious diseases	ko05168//Herpes simplex infection	K09364	GO:0000790//nuclear chromatin;GO:0005634//nucleus;GO:0005654//nucleoplasm;GO:0005730//nucleolus;GO:0005829//cytosol;GO:0005886//plasma membrane;GO:0016604//nuclear body	GO:0000978//RNA polymerase II proximal promoter sequence-specific DNA binding;GO:0000981//DNA-binding transcription factor activity, RNA polymerase II-specific;GO:0001228//DNA-binding transcription activator activity, RNA polymerase II-specific;GO:0003677//DNA binding;GO:0003700//DNA-binding transcription factor activity;GO:0005515//protein binding;GO:0043565//sequence-specific DNA binding;GO:199…	GO:0006355//regulation of transcription, DNA-templated;GO:0006357//regulation of transcription by RNA polymerase II;GO:0008544//epidermis development;GO:0030154//cell differentiation;GO:0043922//negative regulation by host of viral transcription;GO:0045944//positive regulation of transcription by RNA polymerase II
ENSG00000137868	18	4	0.44	0.08	0.44	0.08	-2.4594316186373	0.0072265193744512	0.022650147294588	STRA6	signaling receptor and transporter of retinol STRA6 [Source:HGNC Symbol;Acc:HGNC:30650]	-	-	-	-	GO:0005886//plasma membrane;GO:0005887//integral component of plasma membrane;GO:0016020//membrane;GO:0016021//integral component of membrane;GO:0032991//protein-containing complex	GO:0005515//protein binding;GO:0016918//retinal binding;GO:0019841//retinol binding;GO:0034632//retinol transmembrane transporter activity;GO:0038023//signaling receptor activity	GO:0001523//retinoid metabolic process;GO:0001568//blood vessel development;GO:0001822//kidney development;GO:0003184//pulmonary valve morphogenesis;GO:0003281//ventricular septum development;GO:0007507//heart development;GO:0007612//learning;GO:0007631//feeding behavior;GO:0030324//lung development;GO:0030325//adrenal gland development;GO:0030540//female genitalia development;GO:0034633//retinol…
ENSG00000138079	21.7	47.14	0.37	1.45	0.37	1.45	1.97045572438598	0.00111498222285465	0.00435958639386155	SLC3A1	solute carrier family 3 member 1 [Source:HGNC Symbol;Acc:HGNC:11025]	Organismal Systems	Digestive system	ko04974//Protein digestion and absorption	K14210	GO:0005774//vacuolar membrane;GO:0005886//plasma membrane;GO:0005887//integral component of plasma membrane;GO:0016020//membrane;GO:0016021//integral component of membrane;GO:0031526//brush border membrane;GO:0070062//extracellular exosome	GO:0003824//catalytic activity;GO:0005515//protein binding;GO:0015171//amino acid transmembrane transporter activity;GO:0015174//basic amino acid transmembrane transporter activity;GO:0015184//L-cystine transmembrane transporter activity;GO:0044877//protein-containing complex binding	GO:0003333//amino acid transmembrane transport;GO:0005975//carbohydrate metabolic process;GO:0006865//amino acid transport;GO:0015802//basic amino acid transport;GO:0015811//L-cystine transport;GO:1990822//basic amino acid transmembrane transport
ENSG00000138193	156	285	0.94	2.01	0.94	2.01	1.09646283950129	3.26423732921532e-12	4.47981588955603e-11	PLCE1	phospholipase C epsilon 1 [Source:HGNC Symbol;Acc:HGNC:17175]	Metabolism;Environmental Information Processing;Human Diseases;Environmental Information Processing;Environmental Information Processing;Environmental Information Processing;Human Diseases;Organismal Systems;Human Diseases;Environmental Information Processing;Metabolism	Global and overview maps;Signal transduction;Infectious diseases;Signal transduction;Signal transduction;Signal transduction;Cancers;Endocrine system;Endocrine and metabolic diseases;Signal transduction;Carbohydrate metabolism	ko01100//Metabolic pathways;ko04020//Calcium signaling pathway;ko05131//Shigellosis;ko04014//Ras signaling pathway;ko04015//Rap1 signaling pathway;ko04024//cAMP signaling pathway;ko05205//Proteoglycans in cancer;ko04919//Thyroid hormone signaling pathway;ko04933//AGE-RAGE signaling pathway in diabetic complications;ko04070//Phosphatidylinositol signaling system;ko00562//Inositol phosphate metabol…	K05860;K05860;K05860;K05860;K05860;K05860;K05860;K05860;K05860;K05860;K05860	GO:0000139//Golgi membrane;GO:0005737//cytoplasm;GO:0005794//Golgi apparatus;GO:0005829//cytosol;GO:0005886//plasma membrane;GO:0016020//membrane;GO:0030027//lamellipodium;GO:0042995//cell projection	GO:0004435//phosphatidylinositol phospholipase C activity;GO:0004629//phospholipase C activity;GO:0005085//guanyl-nucleotide exchange factor activity;GO:0005515//protein binding;GO:0008081//phosphoric diester hydrolase activity;GO:0016787//hydrolase activity;GO:0017016//Ras GTPase binding;GO:0019899//enzyme binding;GO:0046872//metal ion binding	GO:0000187//activation of MAPK activity;GO:0001558//regulation of cell growth;GO:0006629//lipid metabolic process;GO:0006651//diacylglycerol biosynthetic process;GO:0006940//regulation of smooth muscle contraction;GO:0007010//cytoskeleton organization;GO:0007165//signal transduction;GO:0007173//epidermal growth factor receptor signaling pathway;GO:0007200//phospholipase C-activating G protein-cou…
ENSG00000138658	54	126	0.84	1.78	0.84	1.78	1.08341600818764	3.10771636859548e-09	3.06456516668174e-08	ZGRF1	zinc finger GRF-type containing 1 [Source:HGNC Symbol;Acc:HGNC:25654]	-	-	-	-	GO:0000784//nuclear chromosome, telomeric region;GO:0005634//nucleus;GO:0005737//cytoplasm;GO:0016020//membrane;GO:0016021//integral component of membrane	GO:0003723//RNA binding;GO:0004386//helicase activity;GO:0008270//zinc ion binding;GO:0017108//5'-flap endonuclease activity;GO:0046872//metal ion binding	GO:0071932//replication fork reversal
ENSG00000139211	4659	2110	73.08	36.03	73.08	36.03	-1.0202779822007	7.49166674569086e-134	4.81160439858023e-131	AMIGO2	adhesion molecule with Ig like domain 2 [Source:HGNC Symbol;Acc:HGNC:24073]	-	-	-	-	GO:0005634//nucleus;GO:0005886//plasma membrane;GO:0016020//membrane;GO:0016021//integral component of membrane	GO:0005515//protein binding	GO:0007155//cell adhesion;GO:0007156//homophilic cell adhesion via plasma membrane adhesion molecules;GO:0007157//heterophilic cell-cell adhesion via plasma membrane cell adhesion molecules;GO:0007420//brain development;GO:0043066//negative regulation of apoptotic process;GO:0043069//negative regulation of programmed cell death;GO:0051965//positive regulation of synapse assembly
ENSG00000139679	37	15	0.86	0.38	0.86	0.38	-1.17833724125851	0.00786633615411706	0.024335396370391	LPAR6	lysophosphatidic acid receptor 6 [Source:HGNC Symbol;Acc:HGNC:15520]	Human Diseases;Environmental Information Processing;Environmental Information Processing;Environmental Information Processing	Cancers;Signal transduction;Signaling molecules and interaction;Signal transduction	ko05200//Pathways in cancer;ko04151//PI3K-Akt signaling pathway;ko04080//Neuroactive ligand-receptor interaction;ko04072//Phospholipase D signaling pathway	K04273;K04273;K04273;K04273	GO:0005886//plasma membrane;GO:0005887//integral component of plasma membrane;GO:0016020//membrane;GO:0016021//integral component of membrane	GO:0004930//G protein-coupled receptor activity;GO:0005515//protein binding;GO:0070915//lysophosphatidic acid receptor activity	GO:0001835//blastocyst hatching;GO:0007165//signal transduction;GO:0007186//G protein-coupled receptor signaling pathway;GO:0035025//positive regulation of Rho protein signal transduction;GO:0051482//positive regulation of cytosolic calcium ion concentration involved in phospholipase C-activating G protein-coupled signaling pathway
ENSG00000140057	23	8	0.77	0.31	0.77	0.31	-1.31259023030803	0.0162028283399482	0.0450749868620931	AK7	adenylate kinase 7 [Source:HGNC Symbol;Acc:HGNC:20091]	Metabolism;Metabolism;Metabolism	Global and overview maps;Nucleotide metabolism;Metabolism of cofactors and vitamins	ko01100//Metabolic pathways;ko00230//Purine metabolism;ko00730//Thiamine metabolism	K00939;K00939;K00939	GO:0005737//cytoplasm;GO:0005829//cytosol;GO:0005929//cilium;GO:0031514//motile cilium;GO:0042995//cell projection	GO:0000166//nucleotide binding;GO:0004017//adenylate kinase activity;GO:0004127//cytidylate kinase activity;GO:0004550//nucleoside diphosphate kinase activity;GO:0005524//ATP binding;GO:0016301//kinase activity;GO:0016740//transferase activity;GO:0019205//nucleobase-containing compound kinase activity	GO:0006139//nucleobase-containing compound metabolic process;GO:0006163//purine nucleotide metabolic process;GO:0006165//nucleoside diphosphate phosphorylation;GO:0009142//nucleoside triphosphate biosynthetic process;GO:0015949//nucleobase-containing small molecule interconversion;GO:0016310//phosphorylation;GO:0030030//cell projection organization;GO:0046940//nucleoside monophosphate phosphoryla…
ENSG00000140526	2437.18	1538.15	25.52	12.69	25.52	12.69	-1.00793625992376	1.40643361134744e-26	5.78714131109313e-25	ABHD2	abhydrolase domain containing 2, acylglycerol lipase [Source:HGNC Symbol;Acc:HGNC:18717]	-	-	-	-	GO:0001669//acrosomal vesicle;GO:0005886//plasma membrane;GO:0005929//cilium;GO:0016020//membrane;GO:0016021//integral component of membrane;GO:0031514//motile cilium;GO:0036126//sperm flagellum;GO:0042995//cell projection;GO:0097524//sperm plasma membrane	GO:0003707//steroid hormone receptor activity;GO:0008126//acetylesterase activity;GO:0016787//hydrolase activity;GO:0033878//hormone-sensitive lipase activity;GO:0034338//short-chain carboxylesterase activity;GO:0042562//hormone binding;GO:0047372//acylglycerol lipase activity;GO:0052689//carboxylic ester hydrolase activity	GO:0006629//lipid metabolic process;GO:0007340//acrosome reaction;GO:0009611//response to wounding;GO:0016042//lipid catabolic process;GO:0030336//negative regulation of cell migration;GO:0032570//response to progesterone;GO:0043401//steroid hormone mediated signaling pathway;GO:0044255//cellular lipid metabolic process;GO:0046464//acylglycerol catabolic process;GO:0048240//sperm capacitation;GO:…
ENSG00000142046	0	7	0.00	0.24	0.001	0.24	7.90689059560852	0.0156414095306755	0.0437438283958989	TMEM91	transmembrane protein 91 [Source:HGNC Symbol;Acc:HGNC:32393]	-	-	-	-	GO:0005575//cellular_component;GO:0016020//membrane;GO:0016021//integral component of membrane	GO:0003674//molecular_function;GO:0005515//protein binding	GO:0008150//biological_process
ENSG00000142227	948	398	74.83	33.74	74.83	33.74	-1.14915680149053	7.37332123244376e-40	5.23647602142592e-38	EMP3	epithelial membrane protein 3 [Source:HGNC Symbol;Acc:HGNC:3335]	-	-	-	-	GO:0005886//plasma membrane;GO:0016020//membrane;GO:0016021//integral component of membrane	GO:0005515//protein binding	GO:0008219//cell death;GO:0032060//bleb assembly
ENSG00000142619	75	15	1.19	0.26	1.19	0.26	-2.19437804516685	1.28740764353955e-09	1.32434440879988e-08	PADI3	peptidyl arginine deiminase 3 [Source:HGNC Symbol;Acc:HGNC:18337]	-	-	-	-	GO:0005634//nucleus;GO:0005737//cytoplasm;GO:0005829//cytosol	GO:0004668//protein-arginine deiminase activity;GO:0005509//calcium ion binding;GO:0005515//protein binding;GO:0016787//hydrolase activity;GO:0042802//identical protein binding	GO:0006325//chromatin organization;GO:0018101//protein citrullination;GO:0036414//histone citrullination
ENSG00000142623	408	154	5.39	2.22	5.39	2.22	-1.2797255964024	2.32744271664731e-22	7.22289575846934e-21	PADI1	peptidyl arginine deiminase 1 [Source:HGNC Symbol;Acc:HGNC:18367]	-	-	-	-	GO:0005634//nucleus;GO:0005654//nucleoplasm;GO:0005737//cytoplasm;GO:0005829//cytosol	GO:0004668//protein-arginine deiminase activity;GO:0005509//calcium ion binding;GO:0016787//hydrolase activity;GO:0046872//metal ion binding	GO:0006325//chromatin organization;GO:0018101//protein citrullination;GO:0036414//histone citrullination
ENSG00000143127	17	2	0.18	0.02	0.18	0.02	-3.16992500144231	0.00131833460952686	0.00507014809995595	ITGA10	integrin subunit alpha 10 [Source:HGNC Symbol;Acc:HGNC:6135]	Environmental Information Processing;Human Diseases;Cellular Processes;Cellular Processes;Human Diseases;Human Diseases;Environmental Information Processing;Human Diseases	Signal transduction;Infectious diseases;Cell motility;Cellular community - eukaryotes;Cardiovascular diseases;Cardiovascular diseases;Signaling molecules and interaction;Cardiovascular diseases	ko04151//PI3K-Akt signaling pathway;ko05165//Human papillomavirus infection;ko04810//Regulation of actin cytoskeleton;ko04510//Focal adhesion;ko05414//Dilated cardiomyopathy (DCM);ko05410//Hypertrophic cardiomyopathy (HCM);ko04512//ECM-receptor interaction;ko05412//Arrhythmogenic right ventricular cardiomyopathy (ARVC)	K06586;K06586;K06586;K06586;K06586;K06586;K06586;K06586	GO:0005886//plasma membrane;GO:0008305//integrin complex;GO:0016020//membrane;GO:0016021//integral component of membrane;GO:0034680//integrin alpha10-beta1 complex	GO:0005518//collagen binding;GO:0046872//metal ion binding;GO:0098639//collagen binding involved in cell-matrix adhesion	GO:0007155//cell adhesion;GO:0007160//cell-matrix adhesion;GO:0007229//integrin-mediated signaling pathway;GO:0030198//extracellular matrix organization
ENSG00000143248	47	13	1.16	0.57	1.16	0.57	-1.02509098096283	6.68776264190297e-05	0.000341367068922566	RGS5	regulator of G protein signaling 5 [Source:HGNC Symbol;Acc:HGNC:10001]	-	-	-	-	GO:0005737//cytoplasm;GO:0005886//plasma membrane;GO:0016020//membrane	GO:0003924//GTPase activity;GO:0005096//GTPase activator activity;GO:0005515//protein binding	GO:0007186//G protein-coupled receptor signaling pathway;GO:0008277//regulation of G protein-coupled receptor signaling pathway;GO:0009968//negative regulation of signal transduction;GO:0043547//positive regulation of GTPase activity
ENSG00000143344	32	86	0.32	0.96	0.32	0.96	1.58496250072116	6.20166882372035e-08	5.1640953700111e-07	RGL1	ral guanine nucleotide dissociation stimulator like 1 [Source:HGNC Symbol;Acc:HGNC:30281]	Environmental Information Processing	Signal transduction	ko04014//Ras signaling pathway	K17635	GO:0005575//cellular_component;GO:0005829//cytosol	GO:0005085//guanyl-nucleotide exchange factor activity;GO:0005515//protein binding;GO:0008321//Ral guanyl-nucleotide exchange factor activity	GO:0007165//signal transduction;GO:0007264//small GTPase mediated signal transduction;GO:0019216//regulation of lipid metabolic process
ENSG00000143369	726	192	18.14	5.31	18.14	5.31	-1.77239068972437	1.48946930877902e-61	2.36585383110577e-59	ECM1	extracellular matrix protein 1 [Source:HGNC Symbol;Acc:HGNC:3153]	-	-	-	-	GO:0005576//extracellular region;GO:0005615//extracellular space;GO:0031012//extracellular matrix;GO:0031089//platelet dense granule lumen;GO:0062023//collagen-containing extracellular matrix;GO:0070062//extracellular exosome	GO:0002020//protease binding;GO:0005134//interleukin-2 receptor binding;GO:0005201//extracellular matrix structural constituent;GO:0005515//protein binding;GO:0008022//protein C-terminus binding;GO:0019899//enzyme binding;GO:0043236//laminin binding	GO:0001503//ossification;GO:0001525//angiogenesis;GO:0001938//positive regulation of endothelial cell proliferation;GO:0001960//negative regulation of cytokine-mediated signaling pathway;GO:0002063//chondrocyte development;GO:0002576//platelet degranulation;GO:0002828//regulation of type 2 immune response;GO:0003416//endochondral bone growth;GO:0006357//regulation of transcription by RNA polymera…
ENSG00000143434	27	53	0.42	0.88	0.42	0.88	1.06711419585854	0.00172493836900525	0.00645410070591326	SEMA6C	semaphorin 6C [Source:HGNC Symbol;Acc:HGNC:10740]	Organismal Systems	Development	ko04360//Axon guidance	K06842	GO:0005615//extracellular space;GO:0005737//cytoplasm;GO:0005886//plasma membrane;GO:0005887//integral component of plasma membrane;GO:0009986//cell surface;GO:0016020//membrane;GO:0016021//integral component of membrane	GO:0005515//protein binding;GO:0030215//semaphorin receptor binding;GO:0045499//chemorepellent activity	GO:0001755//neural crest cell migration;GO:0007275//multicellular organism development;GO:0007399//nervous system development;GO:0007411//axon guidance;GO:0030154//cell differentiation;GO:0030335//positive regulation of cell migration;GO:0030517//negative regulation of axon extension;GO:0048843//negative regulation of axon extension involved in axon guidance;GO:0050919//negative chemotaxis;GO:007…
ENSG00000144045	37	12	0.74	0.34	0.74	0.34	-1.12199052437861	0.00142123865386672	0.00541934367447579	DQX1	DEAQ-box RNA dependent ATPase 1 [Source:HGNC Symbol;Acc:HGNC:20410]	-	-	-	-	GO:0005634//nucleus;GO:0005681//spliceosomal complex	GO:0000166//nucleotide binding;GO:0003678//DNA helicase activity;GO:0003723//RNA binding;GO:0004386//helicase activity;GO:0005524//ATP binding;GO:0016787//hydrolase activity	GO:0032508//DNA duplex unwinding
ENSG00000144395	33	63	0.56	1.15	0.56	1.15	1.03813512888677	0.000694711718010532	0.00283175538036743	CCDC150	coiled-coil domain containing 150 [Source:HGNC Symbol;Acc:HGNC:26834]	-	-	-	-	-	GO:0005515//protein binding	-
ENSG00000144583	16	0	0.17	0.00	0.17	0.001	-7.4093909361377	6.13562000946234e-05	0.000314924874147942	MARCHF4	membrane associated ring-CH-type finger 4 [Source:HGNC Symbol;Acc:HGNC:29269]	-	-	-	-	GO:0000139//Golgi membrane;GO:0005794//Golgi apparatus;GO:0005795//Golgi stack;GO:0005802//trans-Golgi network;GO:0016020//membrane;GO:0016021//integral component of membrane	GO:0004842//ubiquitin-protein transferase activity;GO:0008270//zinc ion binding;GO:0016740//transferase activity;GO:0046872//metal ion binding	GO:0016567//protein ubiquitination
ENSG00000144820	1	11	0.02	0.19	0.02	0.19	3.24792751344359	0.0063621665408163	0.0202155139042672	ADGRG7	adhesion G protein-coupled receptor G7 [Source:HGNC Symbol;Acc:HGNC:19241]	-	-	-	-	GO:0005887//integral component of plasma membrane;GO:0016020//membrane;GO:0016021//integral component of membrane	GO:0004888//transmembrane signaling receptor activity;GO:0004930//G protein-coupled receptor activity;GO:0005515//protein binding	GO:0007165//signal transduction;GO:0007166//cell surface receptor signaling pathway;GO:0007186//G protein-coupled receptor signaling pathway;GO:0007189//adenylate cyclase-activating G protein-coupled receptor signaling pathway
ENSG00000145103	24	5	0.43	0.10	0.43	0.1	-2.10433665981474	0.000919410305878513	0.00365980302841212	ILDR1	immunoglobulin like domain containing receptor 1 [Source:HGNC Symbol;Acc:HGNC:28741]	-	-	-	-	GO:0005737//cytoplasm;GO:0005829//cytosol;GO:0005886//plasma membrane;GO:0016020//membrane;GO:0016021//integral component of membrane;GO:0032991//protein-containing complex;GO:0061689//tricellular tight junction	GO:0042802//identical protein binding;GO:0070506//high-density lipoprotein particle receptor activity	GO:0006897//endocytosis;GO:0090277//positive regulation of peptide hormone secretion;GO:1990830//cellular response to leukemia inhibitory factor
ENSG00000145416	3	24	0.03	0.25	0.03	0.25	3.05889368905357	2.7762281116265e-05	0.000150940160710146	MARCHF1	membrane associated ring-CH-type finger 1 [Source:HGNC Symbol;Acc:HGNC:26077]	-	-	-	-	GO:0005737//cytoplasm;GO:0005764//lysosome;GO:0005765//lysosomal membrane;GO:0005768//endosome;GO:0005789//endoplasmic reticulum membrane;GO:0005794//Golgi apparatus;GO:0005886//plasma membrane;GO:0016020//membrane;GO:0016021//integral component of membrane;GO:0030659//cytoplasmic vesicle membrane;GO:0031410//cytoplasmic vesicle;GO:0031901//early endosome membrane;GO:0031902//late endosome membra…	GO:0008270//zinc ion binding;GO:0016740//transferase activity;GO:0042287//MHC protein binding;GO:0046872//metal ion binding;GO:0061630//ubiquitin protein ligase activity	GO:0000209//protein polyubiquitination;GO:0002376//immune system process;GO:0002495//antigen processing and presentation of peptide antigen via MHC class II;GO:0006955//immune response;GO:0016567//protein ubiquitination
ENSG00000145569	86	175	0.62	1.38	0.62	1.38	1.15432814639129	5.53967450193991e-10	5.92556638252399e-09	OTULINL	OTU deubiquitinase with linear linkage specificity like [Source:HGNC Symbol;Acc:HGNC:25629]	-	-	-	-	GO:0005634//nucleus;GO:0005635//nuclear envelope;GO:0005737//cytoplasm;GO:0005783//endoplasmic reticulum;GO:0005789//endoplasmic reticulum membrane;GO:0016020//membrane;GO:0042406//extrinsic component of endoplasmic reticulum membrane	GO:0005515//protein binding	GO:0006508//proteolysis
ENSG00000145934	0	19	0.00	0.11	0.001	0.11	6.78135971352466	1.92553697201226e-06	1.29232313269264e-05	TENM2	teneurin transmembrane protein 2 [Source:HGNC Symbol;Acc:HGNC:29943]	-	-	-	-	GO:0005634//nucleus;GO:0005783//endoplasmic reticulum;GO:0005794//Golgi apparatus;GO:0005886//plasma membrane;GO:0005887//integral component of plasma membrane;GO:0016020//membrane;GO:0016021//integral component of membrane;GO:0016605//PML body;GO:0030054//cell junction;GO:0030175//filopodium;GO:0030425//dendrite;GO:0030426//growth cone;GO:0042995//cell projection;GO:0043005//neuron projection;GO…	GO:0005509//calcium ion binding;GO:0042803//protein homodimerization activity;GO:0046982//protein heterodimerization activity;GO:0050839//cell adhesion molecule binding	GO:0000122//negative regulation of transcription by RNA polymerase II;GO:0007155//cell adhesion;GO:0007157//heterophilic cell-cell adhesion via plasma membrane cell adhesion molecules;GO:0007165//signal transduction;GO:0048666//neuron development;GO:0051491//positive regulation of filopodium assembly;GO:0098609//cell-cell adhesion
ENSG00000146192	7	0	0.12	0.00	0.12	0.001	-6.90689059560852	0.0156414095306755	0.0437438283958989	FGD2	FYVE, RhoGEF and PH domain containing 2 [Source:HGNC Symbol;Acc:HGNC:3664]	-	-	-	-	GO:0001726//ruffle;GO:0005634//nucleus;GO:0005737//cytoplasm;GO:0005768//endosome;GO:0005769//early endosome;GO:0005794//Golgi apparatus;GO:0005829//cytosol;GO:0005856//cytoskeleton;GO:0005886//plasma membrane;GO:0016020//membrane;GO:0030027//lamellipodium;GO:0031901//early endosome membrane;GO:0032587//ruffle membrane;GO:0042995//cell projection	GO:0005085//guanyl-nucleotide exchange factor activity;GO:0005089//Rho guanyl-nucleotide exchange factor activity;GO:0005515//protein binding;GO:0031267//small GTPase binding;GO:0046872//metal ion binding;GO:1901981//phosphatidylinositol phosphate binding	GO:0007010//cytoskeleton organization;GO:0007186//G protein-coupled receptor signaling pathway;GO:0008360//regulation of cell shape;GO:0030036//actin cytoskeleton organization;GO:0043065//positive regulation of apoptotic process;GO:0043087//regulation of GTPase activity;GO:0043507//positive regulation of JUN kinase activity;GO:0046847//filopodium assembly;GO:0051056//regulation of small GTPase me…
ENSG00000146250	290	860	6.02	19.47	6.02	19.47	1.69341749196059	2.87780342764549e-73	6.64233003643424e-71	PRSS35	serine protease 35 [Source:HGNC Symbol;Acc:HGNC:21387]	-	-	-	-	GO:0005576//extracellular region	GO:0004252//serine-type endopeptidase activity;GO:0005515//protein binding	GO:0006508//proteolysis
ENSG00000146950	53	27	0.46	0.22	0.46	0.22	-1.06413033741972	0.0129885133614779	0.0373862664411051	SHROOM2	shroom family member 2 [Source:HGNC Symbol;Acc:HGNC:630]	-	-	-	-	GO:0005737//cytoplasm;GO:0005856//cytoskeleton;GO:0005874//microtubule;GO:0005886//plasma membrane;GO:0005912//adherens junction;GO:0005923//bicellular tight junction;GO:0016020//membrane;GO:0016324//apical plasma membrane;GO:0030054//cell junction;GO:0030864//cortical actin cytoskeleton;GO:0043296//apical junction complex;GO:0070062//extracellular exosome	GO:0003779//actin binding;GO:0005515//protein binding;GO:0008013//beta-catenin binding;GO:0015280//ligand-gated sodium channel activity;GO:0051015//actin filament binding	GO:0002089//lens morphogenesis in camera-type eye;GO:0007015//actin filament organization;GO:0007275//multicellular organism development;GO:0007420//brain development;GO:0008057//eye pigment granule organization;GO:0016477//cell migration;GO:0030036//actin cytoskeleton organization;GO:0032401//establishment of melanosome localization;GO:0032438//melanosome organization;GO:0035725//sodium ion tran…
ENSG00000147180	7	0	0.09	0.00	0.09	0.001	-6.49185309632967	0.0156414095306755	0.0437438283958989	ZNF711	zinc finger protein 711 [Source:HGNC Symbol;Acc:HGNC:13128]	-	-	-	-	GO:0005634//nucleus	GO:0003676//nucleic acid binding;GO:0003677//DNA binding;GO:0005515//protein binding;GO:0042054//histone methyltransferase activity;GO:0042800//histone methyltransferase activity (H3-K4 specific);GO:0043565//sequence-specific DNA binding;GO:0046872//metal ion binding;GO:0046975//histone methyltransferase activity (H3-K36 specific)	GO:0006355//regulation of transcription, DNA-templated;GO:0010452//histone H3-K36 methylation;GO:0010468//regulation of gene expression;GO:0010845//positive regulation of reciprocal meiotic recombination;GO:0016571//histone methylation;GO:0045893//positive regulation of transcription, DNA-templated;GO:0051568//histone H3-K4 methylation
ENSG00000147437	4	16	0.12	0.50	0.12	0.5	2.05889368905357	0.0072265193744512	0.022650147294588	GNRH1	gonadotropin releasing hormone 1 [Source:HGNC Symbol;Acc:HGNC:4419]	Environmental Information Processing;Organismal Systems;Organismal Systems	Signaling molecules and interaction;Endocrine system;Endocrine system	ko04080//Neuroactive ligand-receptor interaction;ko04912//GnRH signaling pathway;ko04929//GnRH secretion	K05252;K05252;K05252	GO:0005576//extracellular region;GO:0005615//extracellular space;GO:0005739//mitochondrion;GO:0005798//Golgi-associated vesicle;GO:0030425//dendrite;GO:0043005//neuron projection;GO:0043204//perikaryon;GO:0043679//axon terminus;GO:0098556//cytoplasmic side of rough endoplasmic reticulum membrane;GO:1990008//neurosecretory vesicle	GO:0005179//hormone activity;GO:0005183//gonadotropin hormone-releasing hormone activity;GO:0031530//gonadotropin-releasing hormone receptor binding	GO:0000003//reproduction;GO:0007165//signal transduction;GO:0007186//G protein-coupled receptor signaling pathway;GO:0007267//cell-cell signaling;GO:0007275//multicellular organism development;GO:0007565//female pregnancy;GO:0007568//aging;GO:0008285//negative regulation of cell proliferation;GO:0010468//regulation of gene expression;GO:0014070//response to organic cyclic compound;GO:0030238//mal…
ENSG00000147642	53	87	0.93	2.13	0.93	2.13	1.19555080911781	0.00095114408918722	0.00377087163080411	SYBU	syntabulin [Source:HGNC Symbol;Acc:HGNC:26011]	-	-	-	-	GO:0000139//Golgi membrane;GO:0005737//cytoplasm;GO:0005794//Golgi apparatus;GO:0005856//cytoskeleton;GO:0005874//microtubule;GO:0005881//cytoplasmic microtubule;GO:0016020//membrane;GO:0016021//integral component of membrane;GO:0031410//cytoplasmic vesicle;GO:0031982//vesicle;GO:0043231//intracellular membrane-bounded organelle;GO:0097433//dense body;GO:1904115//axon cytoplasm	GO:0005515//protein binding;GO:0008017//microtubule binding;GO:0017075//syntaxin-1 binding;GO:0019894//kinesin binding	GO:0019896//axonal transport of mitochondrion;GO:0035774//positive regulation of insulin secretion involved in cellular response to glucose stimulus;GO:0060025//regulation of synaptic activity;GO:0060074//synapse maturation;GO:0061178//regulation of insulin secretion involved in cellular response to glucose stimulus;GO:1990048//anterograde neuronal dense core vesicle transport
ENSG00000147883	587	226	8.35	3.48	8.35	3.48	-1.26268889151269	2.80861629848118e-30	1.35584575036484e-28	CDKN2B	cyclin dependent kinase inhibitor 2B [Source:HGNC Symbol;Acc:HGNC:1788]	Human Diseases;Human Diseases;Human Diseases;Cellular Processes;Human Diseases;Human Diseases;Environmental Information Processing;Cellular Processes;Environmental Information Processing;Human Diseases	Cancers;Infectious diseases;Cancers;Cell growth and death;Endocrine and metabolic diseases;Cancers;Signal transduction;Cell growth and death;Signal transduction;Cancers	ko05200//Pathways in cancer;ko05166//HTLV-I infection;ko05203//Viral carcinogenesis;ko04218//Cellular senescence;ko04934//Cushing syndrome;ko05226//Gastric cancer;ko04068//FoxO signaling pathway;ko04110//Cell cycle;ko04350//TGF-beta signaling pathway;ko05222//Small cell lung cancer	K04685;K04685;K04685;K04685;K04685;K04685;K04685;K04685;K04685;K04685	GO:0005634//nucleus;GO:0005737//cytoplasm;GO:0005829//cytosol	GO:0004861//cyclin-dependent protein serine/threonine kinase inhibitor activity;GO:0005515//protein binding;GO:0016301//kinase activity;GO:0019901//protein kinase binding	GO:0000079//regulation of cyclin-dependent protein serine/threonine kinase activity;GO:0000086//G2/M transition of mitotic cell cycle;GO:0007049//cell cycle;GO:0007050//cell cycle arrest;GO:0007093//mitotic cell cycle checkpoint;GO:0008285//negative regulation of cell proliferation;GO:0016310//phosphorylation;GO:0030219//megakaryocyte differentiation;GO:0030511//positive regulation of transformin…
ENSG00000148702	36	11	0.61	0.20	0.61	0.2	-1.60880924267552	0.00110289357154647	0.00431917917255686	HABP2	hyaluronan binding protein 2 [Source:HGNC Symbol;Acc:HGNC:4798]	-	-	-	-	GO:0005576//extracellular region;GO:0005615//extracellular space	GO:0004252//serine-type endopeptidase activity;GO:0005509//calcium ion binding;GO:0005539//glycosaminoglycan binding;GO:0008233//peptidase activity;GO:0008236//serine-type peptidase activity;GO:0016787//hydrolase activity	GO:0006508//proteolysis;GO:0007155//cell adhesion;GO:0007596//blood coagulation
ENSG00000149591	4808.33	1825.73	149.35	61.42	149.35	61.42	-1.28191682022228	8.74873494626296e-202	9.23116518758546e-199	TAGLN	transgelin [Source:HGNC Symbol;Acc:HGNC:11553]	-	-	-	-	GO:0005737//cytoplasm	GO:0003779//actin binding;GO:0005515//protein binding;GO:0051015//actin filament binding	GO:0007517//muscle organ development;GO:0030855//epithelial cell differentiation
ENSG00000150656	20	54	0.32	1.17	0.32	1.17	1.8703647195834	2.32053101529789e-05	0.000127858575747783	CNDP1	carnosine dipeptidase 1 [Source:HGNC Symbol;Acc:HGNC:20675]	Metabolism;Metabolism;Metabolism;Metabolism	Global and overview maps;Amino acid metabolism;Metabolism of other amino acids;Amino acid metabolism	ko01100//Metabolic pathways;ko00330//Arginine and proline metabolism;ko00410//beta-Alanine metabolism;ko00340//Histidine metabolism	K05604;K05604;K05604;K05604	GO:0005576//extracellular region;GO:0005829//cytosol	GO:0004180//carboxypeptidase activity;GO:0008233//peptidase activity;GO:0008237//metallopeptidase activity;GO:0016787//hydrolase activity;GO:0016805//dipeptidase activity;GO:0046872//metal ion binding;GO:0070573//metallodipeptidase activity	GO:0006508//proteolysis;GO:0032268//regulation of cellular protein metabolic process
ENSG00000150764	87	133	0.78	2.08	0.78	2.08	1.41503749927884	0.000283773080606844	0.00126528703493037	DIXDC1	DIX domain containing 1 [Source:HGNC Symbol;Acc:HGNC:23695]	-	-	-	-	GO:0005737//cytoplasm;GO:0005829//cytosol;GO:0005856//cytoskeleton;GO:0005925//focal adhesion;GO:0030054//cell junction	GO:0003779//actin binding;GO:0005515//protein binding;GO:0019904//protein domain specific binding;GO:0043015//gamma-tubulin binding	GO:0007275//multicellular organism development;GO:0016055//Wnt signaling pathway;GO:0021795//cerebral cortex cell migration;GO:0021799//cerebral cortex radially oriented cell migration;GO:0021846//cell proliferation in forebrain;GO:0021869//forebrain ventricular zone progenitor cell division;GO:0030177//positive regulation of Wnt signaling pathway;GO:0032956//regulation of actin cytoskeleton orga…
ENSG00000150967	442.91	225.27	9.39	4.56	9.39	4.56	-1.04209133348903	4.70862095561017e-13	7.06867365409283e-12	ABCB9	ATP binding cassette subfamily B member 9 [Source:HGNC Symbol;Acc:HGNC:50]	Cellular Processes;Environmental Information Processing	Transport and catabolism;Membrane transport	ko04142//Lysosome;ko02010//ABC transporters	K05656;K05656	GO:0005764//lysosome;GO:0005765//lysosomal membrane;GO:0016020//membrane;GO:0016021//integral component of membrane;GO:0030176//integral component of endoplasmic reticulum membrane;GO:0042824//MHC class I peptide loading complex;GO:0043231//intracellular membrane-bounded organelle	GO:0000166//nucleotide binding;GO:0005515//protein binding;GO:0005524//ATP binding;GO:0015433//peptide antigen-transporting ATPase activity;GO:0015440//peptide-transporting ATPase activity;GO:0016887//ATPase activity;GO:0022857//transmembrane transporter activity;GO:0042288//MHC class I protein binding;GO:0042626//ATPase activity, coupled to transmembrane movement of substances;GO:0042803//protei…	GO:0015031//protein transport;GO:0015833//peptide transport;GO:0019885//antigen processing and presentation of endogenous peptide antigen via MHC class I;GO:0055085//transmembrane transport
ENSG00000151151	228	428	1.90	3.89	1.9	3.89	1.03377073665524	1.5638689355563e-18	3.71406300900926e-17	IPMK	inositol polyphosphate multikinase [Source:HGNC Symbol;Acc:HGNC:20739]	Metabolism;Environmental Information Processing;Metabolism	Global and overview maps;Signal transduction;Carbohydrate metabolism	ko01100//Metabolic pathways;ko04070//Phosphatidylinositol signaling system;ko00562//Inositol phosphate metabolism	K00915;K00915;K00915	GO:0005634//nucleus;GO:0005654//nucleoplasm;GO:0005737//cytoplasm	GO:0000166//nucleotide binding;GO:0000823//inositol-1,4,5-trisphosphate 6-kinase activity;GO:0000824//inositol tetrakisphosphate 3-kinase activity;GO:0000825//inositol tetrakisphosphate 6-kinase activity;GO:0005515//protein binding;GO:0005524//ATP binding;GO:0008440//inositol-1,4,5-trisphosphate 3-kinase activity;GO:0016301//kinase activity;GO:0016740//transferase activity;GO:0046872//metal ion b…	GO:0006629//lipid metabolic process;GO:0016310//phosphorylation;GO:0032957//inositol trisphosphate metabolic process;GO:0032958//inositol phosphate biosynthetic process;GO:0043647//inositol phosphate metabolic process;GO:0046488//phosphatidylinositol metabolic process;GO:0046854//phosphatidylinositol phosphorylation;GO:0070266//necroptotic process
ENSG00000151650	7	24	0.14	0.54	0.14	0.54	1.94753258010586	0.00211909505194987	0.00772348189178471	VENTX	VENT homeobox [Source:HGNC Symbol;Acc:HGNC:13639]	-	-	-	-	GO:0000790//nuclear chromatin;GO:0005634//nucleus	GO:0000978//RNA polymerase II proximal promoter sequence-specific DNA binding;GO:0000981//DNA-binding transcription factor activity, RNA polymerase II-specific;GO:0001228//DNA-binding transcription activator activity, RNA polymerase II-specific;GO:0003677//DNA binding;GO:0005515//protein binding;GO:0043565//sequence-specific DNA binding;GO:1990837//sequence-specific double-stranded DNA binding	GO:0006355//regulation of transcription, DNA-templated;GO:0006357//regulation of transcription by RNA polymerase II;GO:0007275//multicellular organism development;GO:0045944//positive regulation of transcription by RNA polymerase II
ENSG00000152078	149.8	274.68	1.12	2.83	1.12	2.83	1.33730332077428	6.6528895126938e-12	8.8378132986972e-11	TLCD4	TLC domain containing 4 [Source:HGNC Symbol;Acc:HGNC:26477]	-	-	-	-	GO:0005575//cellular_component;GO:0016020//membrane;GO:0016021//integral component of membrane	GO:0003674//molecular_function;GO:0005515//protein binding	GO:0008150//biological_process
ENSG00000152137	997	449	27.20	13.35	27.2	13.35	-1.02676690956279	4.87096259632736e-36	3.03602782586277e-34	HSPB8	heat shock protein family B (small) member 8 [Source:HGNC Symbol;Acc:HGNC:30171]	-	-	-	-	GO:0005634//nucleus;GO:0005654//nucleoplasm;GO:0005737//cytoplasm;GO:0005829//cytosol;GO:0016604//nuclear body;GO:0101031//chaperone complex	GO:0005515//protein binding;GO:0042802//identical protein binding;GO:0042803//protein homodimerization activity	GO:0006468//protein phosphorylation;GO:0034620//cellular response to unfolded protein;GO:1900034//regulation of cellular response to heat;GO:1905337//positive regulation of aggrephagy
ENSG00000152952	0	7	0.00	0.11	0.001	0.11	6.78135971352466	0.0156414095306755	0.0437438283958989	PLOD2	procollagen-lysine,2-oxoglutarate 5-dioxygenase 2 [Source:HGNC Symbol;Acc:HGNC:9082]	Metabolism;Metabolism	Global and overview maps;Amino acid metabolism	ko01100//Metabolic pathways;ko00310//Lysine degradation	K13645;K13645	GO:0005783//endoplasmic reticulum;GO:0005789//endoplasmic reticulum membrane;GO:0016020//membrane;GO:0030867//rough endoplasmic reticulum membrane;GO:0070062//extracellular exosome	GO:0005506//iron ion binding;GO:0008475//procollagen-lysine 5-dioxygenase activity;GO:0016491//oxidoreductase activity;GO:0016705//oxidoreductase activity, acting on paired donors, with incorporation or reduction of molecular oxygen;GO:0031418//L-ascorbic acid binding;GO:0046872//metal ion binding;GO:0051213//dioxygenase activity	GO:0001666//response to hypoxia;GO:0006464//cellular protein modification process;GO:0017185//peptidyl-lysine hydroxylation;GO:0046947//hydroxylysine biosynthetic process;GO:0055114//oxidation-reduction process
ENSG00000153233	17	0	0.33	0.00	0.33	0.001	-8.36632221424582	3.07010913788487e-05	0.000165335954009608	PTPRR	protein tyrosine phosphatase receptor type R [Source:HGNC Symbol;Acc:HGNC:9680]	Environmental Information Processing	Signal transduction	ko04010//MAPK signaling pathway	K04458	GO:0005615//extracellular space;GO:0005737//cytoplasm;GO:0005829//cytosol;GO:0005886//plasma membrane;GO:0016020//membrane;GO:0016021//integral component of membrane;GO:0030054//cell junction;GO:0048471//perinuclear region of cytoplasm	GO:0004721//phosphoprotein phosphatase activity;GO:0004725//protein tyrosine phosphatase activity;GO:0005001//transmembrane receptor protein tyrosine phosphatase activity;GO:0005515//protein binding;GO:0016787//hydrolase activity;GO:0016791//phosphatase activity;GO:0019901//protein kinase binding	GO:0001701//in utero embryonic development;GO:0006470//protein dephosphorylation;GO:0010633//negative regulation of epithelial cell migration;GO:0016311//dephosphorylation;GO:0035335//peptidyl-tyrosine dephosphorylation;GO:0038128//ERBB2 signaling pathway;GO:0070373//negative regulation of ERK1 and ERK2 cascade
ENSG00000153294	281	117	4.57	2.09	4.57	2.09	-1.12869122297719	1.81428824773483e-13	2.82707447210326e-12	ADGRF4	adhesion G protein-coupled receptor F4 [Source:HGNC Symbol;Acc:HGNC:19011]	-	-	-	-	GO:0016020//membrane;GO:0016021//integral component of membrane	GO:0004888//transmembrane signaling receptor activity;GO:0004930//G protein-coupled receptor activity;GO:0005515//protein binding	GO:0007165//signal transduction;GO:0007166//cell surface receptor signaling pathway;GO:0007186//G protein-coupled receptor signaling pathway
ENSG00000153822	9	0	0.25	0.00	0.25	0.001	-7.96578428466209	0.00391328458973816	0.0131859123995466	KCNJ16	potassium inwardly rectifying channel subfamily J member 16 [Source:HGNC Symbol;Acc:HGNC:6262]	Organismal Systems	Digestive system	ko04971//Gastric acid secretion	K05009	GO:0005886//plasma membrane;GO:0008076//voltage-gated potassium channel complex;GO:0016020//membrane;GO:0016021//integral component of membrane;GO:0016323//basolateral plasma membrane	GO:0005242//inward rectifier potassium channel activity;GO:0005244//voltage-gated ion channel activity	GO:0006811//ion transport;GO:0006813//potassium ion transport;GO:0034220//ion transmembrane transport;GO:0034765//regulation of ion transmembrane transport;GO:0071805//potassium ion transmembrane transport;GO:1990573//potassium ion import across plasma membrane
ENSG00000154277	0	21	0.00	1.05	0.001	1.05	10.0361736125535	4.82370574047308e-07	3.54153982098749e-06	UCHL1	ubiquitin C-terminal hydrolase L1 [Source:HGNC Symbol;Acc:HGNC:12513]	Human Diseases	Neurodegenerative diseases	ko05012//Parkinson disease	K05611	GO:0005737//cytoplasm;GO:0005783//endoplasmic reticulum;GO:0005789//endoplasmic reticulum membrane;GO:0005829//cytosol;GO:0005886//plasma membrane;GO:0016020//membrane;GO:0030424//axon;GO:0043025//neuronal cell body;GO:0044306//neuron projection terminus;GO:1904115//axon cytoplasm	GO:0004197//cysteine-type endopeptidase activity;GO:0004843//thiol-dependent ubiquitin-specific protease activity;GO:0005515//protein binding;GO:0008233//peptidase activity;GO:0008234//cysteine-type peptidase activity;GO:0008242//omega peptidase activity;GO:0016787//hydrolase activity;GO:0016874//ligase activity;GO:0031625//ubiquitin protein ligase binding;GO:0031694//alpha-2A adrenergic receptor…	GO:0002931//response to ischemia;GO:0006508//proteolysis;GO:0006511//ubiquitin-dependent protein catabolic process;GO:0007409//axonogenesis;GO:0007412//axon target recognition;GO:0007628//adult walking behavior;GO:0008283//cell proliferation;GO:0016241//regulation of macroautophagy;GO:0016579//protein deubiquitination;GO:0019233//sensory perception of pain;GO:0019896//axonal transport of mitochon…
ENSG00000154556	26	93	1.12	4.08	1.12	4.08	1.86507041991389	2.45787648916618e-11	3.06912523228764e-10	SORBS2	sorbin and SH3 domain containing 2 [Source:HGNC Symbol;Acc:HGNC:24098]	-	-	-	-	GO:0005634//nucleus;GO:0005737//cytoplasm;GO:0005886//plasma membrane;GO:0005925//focal adhesion;GO:0015629//actin cytoskeleton;GO:0016020//membrane;GO:0016324//apical plasma membrane;GO:0030018//Z disc;GO:0030027//lamellipodium;GO:0030054//cell junction;GO:0042995//cell projection;GO:0048471//perinuclear region of cytoplasm	GO:0003676//nucleic acid binding;GO:0003723//RNA binding;GO:0005200//structural constituent of cytoskeleton;GO:0005515//protein binding;GO:0008093//cytoskeletal adaptor activity;GO:0008307//structural constituent of muscle;GO:0042802//identical protein binding	GO:0007015//actin filament organization;GO:0007219//Notch signaling pathway;GO:0008150//biological_process;GO:0061049//cell growth involved in cardiac muscle cell development
ENSG00000156150	16	32	0.42	0.91	0.42	0.91	1.11547721741994	0.0133924274950857	0.0383940733413337	ALX3	ALX homeobox 3 [Source:HGNC Symbol;Acc:HGNC:449]	-	-	-	-	GO:0000790//nuclear chromatin;GO:0005634//nucleus	GO:0000977//RNA polymerase II regulatory region sequence-specific DNA binding;GO:0000981//DNA-binding transcription factor activity, RNA polymerase II-specific;GO:0003677//DNA binding;GO:0043565//sequence-specific DNA binding;GO:1990837//sequence-specific double-stranded DNA binding	GO:0006355//regulation of transcription, DNA-templated;GO:0006357//regulation of transcription by RNA polymerase II;GO:0007275//multicellular organism development;GO:0007389//pattern specification process;GO:0035115//embryonic forelimb morphogenesis;GO:0035116//embryonic hindlimb morphogenesis;GO:0042981//regulation of apoptotic process;GO:0048701//embryonic cranial skeleton morphogenesis;GO:0048…
ENSG00000156510	443	34	6.16	0.51	6.16	0.51	-3.59436119872341	1.56078254650918e-82	4.35016599566673e-80	HKDC1	hexokinase domain containing 1 [Source:HGNC Symbol;Acc:HGNC:23302]	Metabolism;Human Diseases;Organismal Systems;Metabolism;Environmental Information Processing;Human Diseases;Metabolism;Metabolism;Human Diseases;Organismal Systems;Metabolism;Metabolism;Metabolism;Metabolism	Global and overview maps;Infectious diseases;Endocrine system;Global and overview maps;Signal transduction;Cancers;Carbohydrate metabolism;Carbohydrate metabolism;Endocrine and metabolic diseases;Digestive system;Carbohydrate metabolism;Carbohydrate metabolism;Carbohydrate metabolism;Biosynthesis of other secondary metabolites	ko01100//Metabolic pathways;ko05131//Shigellosis;ko04910//Insulin signaling pathway;ko01200//Carbon metabolism;ko04066//HIF-1 signaling pathway;ko05230//Central carbon metabolism in cancer;ko00010//Glycolysis / Gluconeogenesis;ko00520//Amino sugar and nucleotide sugar metabolism;ko04930//Type II diabetes mellitus;ko04973//Carbohydrate digestion and absorption;ko00500//Starch and sucrose metabolis…	K00844;K00844;K00844;K00844;K00844;K00844;K00844;K00844;K00844;K00844;K00844;K00844;K00844;K00844	GO:0005739//mitochondrion;GO:0005829//cytosol;GO:0016020//membrane;GO:0031966//mitochondrial membrane	GO:0000166//nucleotide binding;GO:0004340//glucokinase activity;GO:0004396//hexokinase activity;GO:0005524//ATP binding;GO:0005536//glucose binding;GO:0008865//fructokinase activity;GO:0016301//kinase activity;GO:0016740//transferase activity;GO:0016773//phosphotransferase activity, alcohol group as acceptor;GO:0019158//mannokinase activity	GO:0001678//cellular glucose homeostasis;GO:0005975//carbohydrate metabolic process;GO:0006096//glycolytic process;GO:0016310//phosphorylation;GO:0019318//hexose metabolic process;GO:0046835//carbohydrate phosphorylation;GO:0051156//glucose 6-phosphate metabolic process
ENSG00000157470	35	63	0.51	1.64	0.51	1.64	1.68512666264659	0.00164277658398111	0.00617797752000228	FAM81A	family with sequence similarity 81 member A [Source:HGNC Symbol;Acc:HGNC:28379]	-	-	-	-	-	GO:0005515//protein binding	-
ENSG00000158125	2	15	0.02	0.15	0.02	0.15	2.90689059560852	0.00235920286840017	0.00850210899536649	XDH	xanthine dehydrogenase [Source:HGNC Symbol;Acc:HGNC:12805]	Metabolism;Metabolism;Cellular Processes;Metabolism;Metabolism	Global and overview maps;Nucleotide metabolism;Transport and catabolism;Xenobiotics biodegradation and metabolism;Biosynthesis of other secondary metabolites	ko01100//Metabolic pathways;ko00230//Purine metabolism;ko04146//Peroxisome;ko00983//Drug metabolism - other enzymes;ko00232//Caffeine metabolism	K00106;K00106;K00106;K00106;K00106	GO:0005576//extracellular region;GO:0005615//extracellular space;GO:0005737//cytoplasm;GO:0005777//peroxisome;GO:0005829//cytosol;GO:0016529//sarcoplasmic reticulum	GO:0004854//xanthine dehydrogenase activity;GO:0004855//xanthine oxidase activity;GO:0005506//iron ion binding;GO:0005515//protein binding;GO:0009055//electron transfer activity;GO:0016491//oxidoreductase activity;GO:0042803//protein homodimerization activity;GO:0043546//molybdopterin cofactor binding;GO:0046872//metal ion binding;GO:0050660//flavin adenine dinucleotide binding;GO:0051536//iron-s…	GO:0001933//negative regulation of protein phosphorylation;GO:0001937//negative regulation of endothelial cell proliferation;GO:0006195//purine nucleotide catabolic process;GO:0006919//activation of cysteine-type endopeptidase activity involved in apoptotic process;GO:0007595//lactation;GO:0009115//xanthine catabolic process;GO:0010629//negative regulation of gene expression;GO:0022900//electron …
ENSG00000158516	27	50	1.03	2.08	1.03	2.08	1.01393919095787	0.00441011929912011	0.0146429045373347	CPA2	carboxypeptidase A2 [Source:HGNC Symbol;Acc:HGNC:2297]	Organismal Systems;Organismal Systems	Digestive system;Digestive system	ko04972//Pancreatic secretion;ko04974//Protein digestion and absorption	K01298;K01298	GO:0005576//extracellular region;GO:0005615//extracellular space;GO:0005773//vacuole	GO:0004180//carboxypeptidase activity;GO:0004181//metallocarboxypeptidase activity;GO:0008233//peptidase activity;GO:0008237//metallopeptidase activity;GO:0008270//zinc ion binding;GO:0016787//hydrolase activity;GO:0046872//metal ion binding	GO:0006508//proteolysis;GO:0007039//protein catabolic process in the vacuole
ENSG00000158825	68	26	4.27	1.78	4.27	1.78	-1.26235882865409	0.00011521469669339	0.000559300525650593	CDA	cytidine deaminase [Source:HGNC Symbol;Acc:HGNC:1712]	Metabolism;Metabolism;Metabolism	Global and overview maps;Xenobiotics biodegradation and metabolism;Nucleotide metabolism	ko01100//Metabolic pathways;ko00983//Drug metabolism - other enzymes;ko00240//Pyrimidine metabolism	K01489;K01489;K01489	GO:0005576//extracellular region;GO:0005829//cytosol;GO:0034774//secretory granule lumen;GO:1904724//tertiary granule lumen;GO:1904813//ficolin-1-rich granule lumen	GO:0001882//nucleoside binding;GO:0003824//catalytic activity;GO:0004126//cytidine deaminase activity;GO:0005515//protein binding;GO:0008270//zinc ion binding;GO:0016787//hydrolase activity;GO:0042802//identical protein binding;GO:0042803//protein homodimerization activity;GO:0046872//metal ion binding	GO:0007166//cell surface receptor signaling pathway;GO:0008655//pyrimidine-containing compound salvage;GO:0009972//cytidine deamination;GO:0019858//cytosine metabolic process;GO:0030308//negative regulation of cell growth;GO:0043097//pyrimidine nucleoside salvage;GO:0043312//neutrophil degranulation;GO:0045980//negative regulation of nucleotide metabolic process
ENSG00000158887	10	1	0.28	0.04	0.28	0.04	-2.8073549220576	0.0117402429668693	0.0343623675661964	MPZ	myelin protein zero [Source:HGNC Symbol;Acc:HGNC:7225]	Environmental Information Processing	Signaling molecules and interaction	ko04514//Cell adhesion molecules (CAMs)	K06770	GO:0005764//lysosome;GO:0005791//rough endoplasmic reticulum;GO:0005886//plasma membrane;GO:0005887//integral component of plasma membrane;GO:0016020//membrane;GO:0016021//integral component of membrane;GO:0016323//basolateral plasma membrane;GO:0043209//myelin sheath;GO:0045202//synapse	GO:0005198//structural molecule activity	GO:0007268//chemical synaptic transmission;GO:0042552//myelination;GO:0043066//negative regulation of apoptotic process;GO:0098742//cell-cell adhesion via plasma-membrane adhesion molecules;GO:0098743//cell aggregation
ENSG00000160182	419	10	43.23	1.12	43.23	1.12	-5.2704621988383	1.08417799544963e-100	4.21459930231104e-98	TFF1	trefoil factor 1 [Source:HGNC Symbol;Acc:HGNC:11755]	Organismal Systems	Endocrine system	ko04915//Estrogen signaling pathway	K22456	GO:0005576//extracellular region;GO:0005615//extracellular space	GO:0005515//protein binding;GO:0008083//growth factor activity	GO:0005975//carbohydrate metabolic process;GO:0007165//signal transduction;GO:0008285//negative regulation of cell proliferation;GO:0010039//response to iron ion;GO:0030154//cell differentiation;GO:0030277//maintenance of gastrointestinal epithelium;GO:0035902//response to immobilization stress;GO:0043434//response to peptide hormone
ENSG00000160200	6.75	0	0.22	0.00	0.22	0.001	-7.78135971352466	0.0156414095306755	0.0437438283958989	CBS	cystathionine beta-synthase [Source:HGNC Symbol;Acc:HGNC:1550]	Metabolism;Metabolism;Metabolism;Metabolism	Global and overview maps;Global and overview maps;Amino acid metabolism;Amino acid metabolism	ko01100//Metabolic pathways;ko01230//Biosynthesis of amino acids;ko00270//Cysteine and methionine metabolism;ko00260//Glycine, serine and threonine metabolism	K01697;K01697;K01697;K01697	GO:0005634//nucleus;GO:0005737//cytoplasm;GO:0005829//cytosol	GO:0003824//catalytic activity;GO:0004122//cystathionine beta-synthase activity;GO:0005515//protein binding;GO:0016829//lyase activity;GO:0019825//oxygen binding;GO:0019899//enzyme binding;GO:0020037//heme binding;GO:0030170//pyridoxal phosphate binding;GO:0031625//ubiquitin protein ligase binding;GO:0042802//identical protein binding;GO:0042803//protein homodimerization activity;GO:0046872//meta…	GO:0006535//cysteine biosynthetic process from serine;GO:0006563//L-serine metabolic process;GO:0006565//L-serine catabolic process;GO:0008152//metabolic process;GO:0008652//cellular amino acid biosynthetic process;GO:0019343//cysteine biosynthetic process via cystathionine;GO:0019344//cysteine biosynthetic process;GO:0019346//transsulfuration;GO:0019448//L-cysteine catabolic process;GO:0042262//…
ENSG00000160360	28	8	0.60	0.16	0.6	0.16	-1.90689059560852	0.0039646852483498	0.0133408497696181	GPSM1	G protein signaling modulator 1 [Source:HGNC Symbol;Acc:HGNC:17858]	Human Diseases	Substance dependence	ko05030//Cocaine addiction	K15839	GO:0000139//Golgi membrane;GO:0005654//nucleoplasm;GO:0005737//cytoplasm;GO:0005783//endoplasmic reticulum;GO:0005789//endoplasmic reticulum membrane;GO:0005794//Golgi apparatus;GO:0005829//cytosol;GO:0005886//plasma membrane;GO:0005938//cell cortex;GO:0016020//membrane;GO:0032991//protein-containing complex	GO:0005092//GDP-dissociation inhibitor activity;GO:0005515//protein binding;GO:0030695//GTPase regulator activity	GO:0007275//multicellular organism development;GO:0007399//nervous system development;GO:0016239//positive regulation of macroautophagy;GO:0030154//cell differentiation;GO:0034260//negative regulation of GTPase activity;GO:0050790//regulation of catalytic activity;GO:1905098//negative regulation of guanyl-nucleotide exchange factor activity
ENSG00000160973	0	8.27	0.00	0.23	0.001	0.23	7.84549005094438	0.00391328458973816	0.0131859123995466	FOXH1	forkhead box H1 [Source:HGNC Symbol;Acc:HGNC:3814]	-	-	-	-	GO:0000790//nuclear chromatin;GO:0005634//nucleus;GO:0005654//nucleoplasm;GO:0005667//transcription factor complex;GO:0032444//activin responsive factor complex	GO:0000976//transcription regulatory region sequence-specific DNA binding;GO:0000981//DNA-binding transcription factor activity, RNA polymerase II-specific;GO:0000987//proximal promoter sequence-specific DNA binding;GO:0001228//DNA-binding transcription activator activity, RNA polymerase II-specific;GO:0003677//DNA binding;GO:0003700//DNA-binding transcription factor activity;GO:0005515//protein …	GO:0000122//negative regulation of transcription by RNA polymerase II;GO:0001947//heart looping;GO:0003139//secondary heart field specification;GO:0003151//outflow tract morphogenesis;GO:0003215//cardiac right ventricle morphogenesis;GO:0003222//ventricular trabecula myocardium morphogenesis;GO:0006355//regulation of transcription, DNA-templated;GO:0006357//regulation of transcription by RNA poly…
ENSG00000161544	1	12	0.06	0.68	0.06	0.68	3.50250034052918	0.00342749761354808	0.0117555130595153	CYGB	cytoglobin [Source:HGNC Symbol;Acc:HGNC:16505]	-	-	-	-	GO:0005737//cytoplasm;GO:0005829//cytosol;GO:0043005//neuron projection;GO:0043025//neuronal cell body	GO:0004096//catalase activity;GO:0004601//peroxidase activity;GO:0005344//oxygen carrier activity;GO:0005506//iron ion binding;GO:0005515//protein binding;GO:0019825//oxygen binding;GO:0020037//heme binding;GO:0046872//metal ion binding;GO:0047888//fatty acid peroxidase activity	GO:0001666//response to hypoxia;GO:0006979//response to oxidative stress;GO:0010764//negative regulation of fibroblast migration;GO:0015671//oxygen transport;GO:0019395//fatty acid oxidation;GO:0032966//negative regulation of collagen biosynthetic process;GO:0050999//regulation of nitric-oxide synthase activity;GO:0098869//cellular oxidant detoxification;GO:2000490//negative regulation of hepatic…
ENSG00000161791	24.39	52.88	0.17	0.36	0.17	0.36	1.08246216019197	0.000387612580717395	0.00168604624333255	FMNL3	formin like 3 [Source:HGNC Symbol;Acc:HGNC:23698]	-	-	-	-	GO:0005737//cytoplasm;GO:0005794//Golgi apparatus;GO:0005829//cytosol;GO:0005886//plasma membrane;GO:0016020//membrane;GO:0043231//intracellular membrane-bounded organelle	GO:0003779//actin binding;GO:0005515//protein binding;GO:0017048//Rho GTPase binding;GO:0032794//GTPase activating protein binding;GO:0051015//actin filament binding	GO:0001525//angiogenesis;GO:0007010//cytoskeleton organization;GO:0007275//multicellular organism development;GO:0008360//regulation of cell shape;GO:0016043//cellular component organization;GO:0016477//cell migration;GO:0022604//regulation of cell morphogenesis;GO:0030036//actin cytoskeleton organization;GO:0030866//cortical actin cytoskeleton organization
ENSG00000162078	92	45	4.85	2.41	4.85	2.41	-1.00895160084453	0.000416804161804817	0.00180030148484818	ZG16B	zymogen granule protein 16B [Source:HGNC Symbol;Acc:HGNC:30456]	-	-	-	-	GO:0005576//extracellular region;GO:0005615//extracellular space;GO:0070062//extracellular exosome	GO:0003674//molecular_function;GO:0005515//protein binding;GO:0030246//carbohydrate binding	GO:0001895//retina homeostasis
ENSG00000162391	37.26	140.66	0.99	3.94	0.99	3.94	1.99269519937677	3.46535046678661e-17	7.46212202556439e-16	FAM151A	family with sequence similarity 151 member A [Source:HGNC Symbol;Acc:HGNC:25032]	-	-	-	-	GO:0016020//membrane;GO:0016021//integral component of membrane;GO:0070062//extracellular exosome	GO:0003674//molecular_function	GO:0008150//biological_process
ENSG00000162482	33	8	1.38	0.36	1.38	0.36	-1.93859945533586	0.000436490442483506	0.00187655320616017	AKR7A3	aldo-keto reductase family 7 member A3 [Source:HGNC Symbol;Acc:HGNC:390]	Metabolism	Xenobiotics biodegradation and metabolism	ko00980//Metabolism of xenobiotics by cytochrome P450	K15303	GO:0005737//cytoplasm;GO:0005829//cytosol;GO:0070062//extracellular exosome	GO:0004033//aldo-keto reductase (NADP) activity;GO:0005515//protein binding;GO:0009055//electron transfer activity;GO:0016491//oxidoreductase activity;GO:0042802//identical protein binding	GO:0006081//cellular aldehyde metabolic process;GO:0006805//xenobiotic metabolic process;GO:0022900//electron transport chain;GO:0046222//aflatoxin metabolic process;GO:0046223//aflatoxin catabolic process;GO:0055114//oxidation-reduction process
ENSG00000162804	12.16	33.46	0.08	0.23	0.08	0.23	1.52356195605701	0.000543253272451346	0.00226509178213748	SNED1	sushi, nidogen and EGF like domains 1 [Source:HGNC Symbol;Acc:HGNC:24696]	-	-	-	-	GO:0005576//extracellular region	GO:0005112//Notch binding;GO:0005509//calcium ion binding;GO:0005515//protein binding	GO:0007160//cell-matrix adhesion
ENSG00000162814	45	11	0.39	0.10	0.39	0.1	-1.96347412397489	3.38464497815902e-05	0.000180824504945262	SPATA17	spermatogenesis associated 17 [Source:HGNC Symbol;Acc:HGNC:25184]	-	-	-	-	GO:0005737//cytoplasm	GO:0005515//protein binding;GO:0005516//calmodulin binding	-
ENSG00000162931	2	13	0.04	0.28	0.04	0.28	2.8073549220576	0.00740609673059253	0.0231197930905141	TRIM17	tripartite motif containing 17 [Source:HGNC Symbol;Acc:HGNC:13430]	-	-	-	-	GO:0005575//cellular_component;GO:0005737//cytoplasm	GO:0004842//ubiquitin-protein transferase activity;GO:0005515//protein binding;GO:0008270//zinc ion binding;GO:0016740//transferase activity;GO:0030674//protein binding, bridging;GO:0046872//metal ion binding;GO:0061630//ubiquitin protein ligase activity	GO:0006914//autophagy;GO:0010468//regulation of gene expression;GO:0016567//protein ubiquitination;GO:0032880//regulation of protein localization;GO:0045087//innate immune response;GO:0051865//protein autoubiquitination
ENSG00000163032	119	179	2.90	6.08	2.9	6.08	1.06801842342865	3.28744685018171e-05	0.000175949872720595	VSNL1	visinin like 1 [Source:HGNC Symbol;Acc:HGNC:12722]	-	-	-	-	GO:0005829//cytosol;GO:0016020//membrane	GO:0005509//calcium ion binding;GO:0005515//protein binding;GO:0046872//metal ion binding	GO:0035774//positive regulation of insulin secretion involved in cellular response to glucose stimulus;GO:0045921//positive regulation of exocytosis;GO:0046676//negative regulation of insulin secretion
ENSG00000163121	28	75	0.90	2.69	0.9	2.69	1.57960926622695	3.5052794136763e-07	2.63779864996568e-06	NEURL3	neuralized E3 ubiquitin protein ligase 3 [Source:HGNC Symbol;Acc:HGNC:25162]	-	-	-	-	-	GO:0016740//transferase activity;GO:0046872//metal ion binding;GO:0061630//ubiquitin protein ligase activity	GO:0016567//protein ubiquitination
ENSG00000163171	0	8	0.00	0.14	0.001	0.14	7.12928301694497	0.00782344105430495	0.0242204356123801	CDC42EP3	CDC42 effector protein 3 [Source:HGNC Symbol;Acc:HGNC:16943]	-	-	-	-	GO:0005737//cytoplasm;GO:0005829//cytosol;GO:0005856//cytoskeleton;GO:0005886//plasma membrane;GO:0012505//endomembrane system;GO:0015629//actin cytoskeleton;GO:0016020//membrane	GO:0005515//protein binding;GO:0005519//cytoskeletal regulatory protein binding;GO:0017049//GTP-Rho binding	GO:0007165//signal transduction;GO:0007266//Rho protein signal transduction;GO:0008360//regulation of cell shape;GO:0030838//positive regulation of actin filament polymerization;GO:0031274//positive regulation of pseudopodium assembly
ENSG00000163216	30	10.91	2.25	0.89	2.25	0.89	-1.33804776025064	0.0115912611069614	0.034020685291483	SPRR2D	small proline rich protein 2D [Source:HGNC Symbol;Acc:HGNC:11264]	-	-	-	-	GO:0001533//cornified envelope;GO:0005737//cytoplasm;GO:0005829//cytosol	-	GO:0008544//epidermis development;GO:0031424//keratinization;GO:0070268//cornification
ENSG00000163220	166	373	14.71	36.01	14.71	36.01	1.29160035293545	7.34974638897835e-23	2.37572108660806e-21	S100A9	S100 calcium binding protein A9 [Source:HGNC Symbol;Acc:HGNC:10499]	Organismal Systems	Immune system	ko04657//IL-17 signaling pathway	K21128	GO:0005576//extracellular region;GO:0005615//extracellular space;GO:0005634//nucleus;GO:0005654//nucleoplasm;GO:0005737//cytoplasm;GO:0005829//cytosol;GO:0005856//cytoskeleton;GO:0005886//plasma membrane;GO:0016020//membrane;GO:0030054//cell junction;GO:0034774//secretory granule lumen;GO:0062023//collagen-containing extracellular matrix;GO:0070062//extracellular exosome	GO:0005509//calcium ion binding;GO:0005515//protein binding;GO:0008017//microtubule binding;GO:0008270//zinc ion binding;GO:0016209//antioxidant activity;GO:0035662//Toll-like receptor 4 binding;GO:0046872//metal ion binding;GO:0048306//calcium-dependent protein binding;GO:0050544//arachidonic acid binding;GO:0050786//RAGE receptor binding	GO:0001816//cytokine production;GO:0002224//toll-like receptor signaling pathway;GO:0002376//immune system process;GO:0002523//leukocyte migration involved in inflammatory response;GO:0002544//chronic inflammatory response;GO:0006914//autophagy;GO:0006915//apoptotic process;GO:0006919//activation of cysteine-type endopeptidase activity involved in apoptotic process;GO:0006935//chemotaxis;GO:00069…
ENSG00000163576	15	3	0.48	0.08	0.48	0.08	-2.58496250072116	0.0127621686851888	0.0368568437571083	EFHB	EF-hand domain family member B [Source:HGNC Symbol;Acc:HGNC:26330]	-	-	-	-	GO:0005737//cytoplasm	GO:0005509//calcium ion binding;GO:0005515//protein binding;GO:0046872//metal ion binding;GO:0061891//calcium ion sensor activity	GO:0006811//ion transport;GO:0006816//calcium ion transport;GO:0032091//negative regulation of protein binding;GO:0070884//regulation of calcineurin-NFAT signaling cascade;GO:2001256//regulation of store-operated calcium entry
ENSG00000163629	73	153	0.43	1.05	0.43	1.05	1.28798076296402	2.88003462002784e-09	2.84764868855765e-08	PTPN13	protein tyrosine phosphatase non-receptor type 13 [Source:HGNC Symbol;Acc:HGNC:9646]	Cellular Processes	Cell growth and death	ko04210//Apoptosis	K02374	GO:0001650//fibrillar center;GO:0005634//nucleus;GO:0005654//nucleoplasm;GO:0005737//cytoplasm;GO:0005829//cytosol;GO:0005856//cytoskeleton;GO:0005886//plasma membrane;GO:0030027//lamellipodium;GO:0042995//cell projection;GO:0043005//neuron projection;GO:0044297//cell body;GO:0070062//extracellular exosome	GO:0004721//phosphoprotein phosphatase activity;GO:0004725//protein tyrosine phosphatase activity;GO:0005515//protein binding;GO:0016787//hydrolase activity;GO:0016791//phosphatase activity;GO:0036312//phosphatidylinositol 3-kinase regulatory subunit binding	GO:0001933//negative regulation of protein phosphorylation;GO:0006470//protein dephosphorylation;GO:0006661//phosphatidylinositol biosynthetic process;GO:0014066//regulation of phosphatidylinositol 3-kinase signaling;GO:0016311//dephosphorylation;GO:0031047//gene silencing by RNA;GO:0035335//peptidyl-tyrosine dephosphorylation;GO:0071345//cellular response to cytokine stimulus
ENSG00000164008	39.88	80.22	0.43	0.93	0.43	0.93	1.11289405640593	5.54209495252393e-05	0.000286752457578576	C1orf50	chromosome 1 open reading frame 50 [Source:HGNC Symbol;Acc:HGNC:28795]	-	-	-	-	-	GO:0005515//protein binding;GO:0042802//identical protein binding	-
ENSG00000164066	122	228	0.55	1.76	0.55	1.76	1.67807190511264	1.61070373173092e-10	1.8444430639635e-09	INTU	inturned planar cell polarity protein [Source:HGNC Symbol;Acc:HGNC:29239]	-	-	-	-	GO:0005737//cytoplasm;GO:0005856//cytoskeleton;GO:0009986//cell surface;GO:0031514//motile cilium;GO:0036064//ciliary basal body;GO:0042995//cell projection	GO:0005515//protein binding	GO:0001736//establishment of planar polarity;GO:0007275//multicellular organism development;GO:0007399//nervous system development;GO:0008589//regulation of smoothened signaling pathway;GO:0010839//negative regulation of keratinocyte proliferation;GO:0016192//vesicle-mediated transport;GO:0021513//spinal cord dorsal/ventral patterning;GO:0021915//neural tube development;GO:0030030//cell projectio…
ENSG00000164128	0	12	0.00	0.32	0.001	0.32	8.32192809488736	0.000489894310789978	0.00207118453319678	NPY1R	neuropeptide Y receptor Y1 [Source:HGNC Symbol;Acc:HGNC:7956]	Environmental Information Processing;Environmental Information Processing;Organismal Systems	Signaling molecules and interaction;Signal transduction;Endocrine system	ko04080//Neuroactive ligand-receptor interaction;ko04024//cAMP signaling pathway;ko04923//Regulation of lipolysis in adipocyte	K04204;K04204;K04204	GO:0005886//plasma membrane;GO:0005887//integral component of plasma membrane;GO:0016020//membrane;GO:0016021//integral component of membrane	GO:0001601//peptide YY receptor activity;GO:0001602//pancreatic polypeptide receptor activity;GO:0004930//G protein-coupled receptor activity;GO:0004983//neuropeptide Y receptor activity;GO:0005515//protein binding	GO:0003151//outflow tract morphogenesis;GO:0006006//glucose metabolic process;GO:0007165//signal transduction;GO:0007186//G protein-coupled receptor signaling pathway;GO:0007187//G protein-coupled receptor signaling pathway, coupled to cyclic nucleotide second messenger;GO:0007193//adenylate cyclase-inhibiting G protein-coupled receptor signaling pathway;GO:0007218//neuropeptide signaling pathway…
ENSG00000164176	0	10	0.00	0.13	0.001	0.13	7.02236781302845	0.00195752238785994	0.007205711615616	EDIL3	EGF like repeats and discoidin domains 3 [Source:HGNC Symbol;Acc:HGNC:3173]	-	-	-	-	GO:0005576//extracellular region;GO:0062023//collagen-containing extracellular matrix;GO:0070062//extracellular exosome;GO:1903561//extracellular vesicle	GO:0005178//integrin binding;GO:0005201//extracellular matrix structural constituent;GO:0005509//calcium ion binding;GO:0046872//metal ion binding	GO:0007155//cell adhesion;GO:0007275//multicellular organism development;GO:0010811//positive regulation of cell-substrate adhesion
ENSG00000164211	164	328	2.59	6.47	2.59	6.47	1.32081361430595	1.34262221305598e-16	2.74698273286191e-15	STARD4	StAR related lipid transfer domain containing 4 [Source:HGNC Symbol;Acc:HGNC:18058]	-	-	-	-	GO:0005737//cytoplasm;GO:0005783//endoplasmic reticulum;GO:0005829//cytosol;GO:0031410//cytoplasmic vesicle	GO:0005515//protein binding;GO:0008289//lipid binding;GO:0015485//cholesterol binding;GO:0120020//intermembrane cholesterol transfer activity	GO:0006869//lipid transport;GO:0010873//positive regulation of cholesterol esterification;GO:0010879//cholesterol transport involved in cholesterol storage;GO:0032367//intracellular cholesterol transport;GO:0070508//cholesterol import;GO:0070859//positive regulation of bile acid biosynthetic process;GO:0120009//intermembrane lipid transfer
ENSG00000164266	31	8	3.81	1.07	3.81	1.07	-1.83218020109218	0.00107662486338807	0.00422731422157437	SPINK1	serine peptidase inhibitor Kazal type 1 [Source:HGNC Symbol;Acc:HGNC:11244]	-	-	-	-	GO:0005576//extracellular region;GO:0005615//extracellular space;GO:0070062//extracellular exosome	GO:0004866//endopeptidase inhibitor activity;GO:0004867//serine-type endopeptidase inhibitor activity;GO:0005515//protein binding;GO:0030414//peptidase inhibitor activity	GO:0010466//negative regulation of peptidase activity;GO:0010751//negative regulation of nitric oxide mediated signal transduction;GO:0010951//negative regulation of endopeptidase activity;GO:0048240//sperm capacitation;GO:0050732//negative regulation of peptidyl-tyrosine phosphorylation;GO:0060046//regulation of acrosome reaction;GO:0090281//negative regulation of calcium ion import;GO:1900004//…
ENSG00000164398	11	52	0.21	0.66	0.21	0.66	1.65207669657969	2.09383121158534e-08	1.85320998547266e-07	ACSL6	acyl-CoA synthetase long chain family member 6 [Source:HGNC Symbol;Acc:HGNC:16496]	Metabolism;Organismal Systems;Cellular Processes;Organismal Systems;Organismal Systems;Metabolism;Metabolism;Cellular Processes;Metabolism	Global and overview maps;Environmental adaptation;Transport and catabolism;Endocrine system;Endocrine system;Global and overview maps;Lipid metabolism;Cell growth and death;Lipid metabolism	ko01100//Metabolic pathways;ko04714//Thermogenesis;ko04146//Peroxisome;ko03320//PPAR signaling pathway;ko04920//Adipocytokine signaling pathway;ko01212//Fatty acid metabolism;ko00071//Fatty acid degradation;ko04216//Ferroptosis;ko00061//Fatty acid biosynthesis	K01897;K01897;K01897;K01897;K01897;K01897;K01897;K01897;K01897	GO:0005739//mitochondrion;GO:0005741//mitochondrial outer membrane;GO:0005777//peroxisome;GO:0005778//peroxisomal membrane;GO:0005783//endoplasmic reticulum;GO:0005789//endoplasmic reticulum membrane;GO:0005886//plasma membrane;GO:0016020//membrane;GO:0016021//integral component of membrane;GO:0031090//organelle membrane;GO:0043231//intracellular membrane-bounded organelle	GO:0000166//nucleotide binding;GO:0003824//catalytic activity;GO:0003996//acyl-CoA ligase activity;GO:0004467//long-chain fatty acid-CoA ligase activity;GO:0005515//protein binding;GO:0005524//ATP binding;GO:0016874//ligase activity;GO:0019899//enzyme binding;GO:0042803//protein homodimerization activity;GO:0047676//arachidonate-CoA ligase activity;GO:0102391//decanoate-CoA ligase activity	GO:0000038//very long-chain fatty acid metabolic process;GO:0001676//long-chain fatty acid metabolic process;GO:0006629//lipid metabolic process;GO:0006631//fatty acid metabolic process;GO:0006637//acyl-CoA metabolic process;GO:0008610//lipid biosynthetic process;GO:0035338//long-chain fatty-acyl-CoA biosynthetic process
ENSG00000164488	10	1	0.29	0.03	0.29	0.03	-3.27301849440642	0.0117402429668693	0.0343623675661964	DACT2	dishevelled binding antagonist of beta catenin 2 [Source:HGNC Symbol;Acc:HGNC:21231]	-	-	-	-	GO:0005737//cytoplasm	GO:0005080//protein kinase C binding;GO:0005515//protein binding;GO:0008013//beta-catenin binding;GO:0008134//transcription factor binding;GO:0051018//protein kinase A binding;GO:0070097//delta-catenin binding	GO:0002244//hematopoietic progenitor cell differentiation;GO:0003382//epithelial cell morphogenesis;GO:0007162//negative regulation of cell adhesion;GO:0043588//skin development;GO:0072061//inner medullary collecting duct development;GO:1900108//negative regulation of nodal signaling pathway
ENSG00000164530	22	6	0.52	0.15	0.52	0.15	-1.79354912253257	0.00595707934546557	0.0190834453578281	PI16	peptidase inhibitor 16 [Source:HGNC Symbol;Acc:HGNC:21245]	-	-	-	-	GO:0005576//extracellular region;GO:0005615//extracellular space	GO:0005515//protein binding;GO:0030414//peptidase inhibitor activity	GO:0010466//negative regulation of peptidase activity;GO:0061052//negative regulation of cell growth involved in cardiac muscle cell development
ENSG00000164663	89.9	157	0.55	1.12	0.55	1.12	1.02599520853294	9.6471497001489e-07	6.76674716859447e-06	USP49	ubiquitin specific peptidase 49 [Source:HGNC Symbol;Acc:HGNC:20078]	-	-	-	-	GO:0005634//nucleus;GO:0005654//nucleoplasm;GO:0005737//cytoplasm	GO:0004197//cysteine-type endopeptidase activity;GO:0004843//thiol-dependent ubiquitin-specific protease activity;GO:0005515//protein binding;GO:0008233//peptidase activity;GO:0008234//cysteine-type peptidase activity;GO:0008270//zinc ion binding;GO:0016787//hydrolase activity;GO:0036459//thiol-dependent ubiquitinyl hydrolase activity;GO:0042393//histone binding;GO:0046872//metal ion binding	GO:0000398//mRNA splicing, via spliceosome;GO:0006325//chromatin organization;GO:0006397//mRNA processing;GO:0006508//proteolysis;GO:0006511//ubiquitin-dependent protein catabolic process;GO:0008380//RNA splicing;GO:0016579//protein deubiquitination;GO:0035616//histone H2B conserved C-terminal lysine deubiquitination
ENSG00000164692	3	27	0.03	0.30	0.03	0.3	3.32192809488736	4.71991879613604e-06	2.95184760611861e-05	COL1A2	collagen type I alpha 2 chain [Source:HGNC Symbol;Acc:HGNC:2198]	Environmental Information Processing;Human Diseases;Human Diseases;Cellular Processes;Human Diseases;Organismal Systems;Organismal Systems;Human Diseases;Organismal Systems;Environmental Information Processing	Signal transduction;Infectious diseases;Cancers;Cellular community - eukaryotes;Infectious diseases;Endocrine system;Immune system;Endocrine and metabolic diseases;Digestive system;Signaling molecules and interaction	ko04151//PI3K-Akt signaling pathway;ko05165//Human papillomavirus infection;ko05205//Proteoglycans in cancer;ko04510//Focal adhesion;ko05146//Amoebiasis;ko04926//Relaxin signaling pathway;ko04611//Platelet activation;ko04933//AGE-RAGE signaling pathway in diabetic complications;ko04974//Protein digestion and absorption;ko04512//ECM-receptor interaction	K06236;K06236;K06236;K06236;K06236;K06236;K06236;K06236;K06236;K06236	GO:0005576//extracellular region;GO:0005581//collagen trimer;GO:0005584//collagen type I trimer;GO:0005615//extracellular space;GO:0005783//endoplasmic reticulum;GO:0005788//endoplasmic reticulum lumen;GO:0031012//extracellular matrix;GO:0062023//collagen-containing extracellular matrix;GO:0070062//extracellular exosome	GO:0002020//protease binding;GO:0005201//extracellular matrix structural constituent;GO:0005515//protein binding;GO:0030020//extracellular matrix structural constituent conferring tensile strength;GO:0030674//protein binding, bridging;GO:0042802//identical protein binding;GO:0046332//SMAD binding;GO:0046872//metal ion binding;GO:0048407//platelet-derived growth factor binding	GO:0001501//skeletal system development;GO:0001568//blood vessel development;GO:0007179//transforming growth factor beta receptor signaling pathway;GO:0007266//Rho protein signal transduction;GO:0007596//blood coagulation;GO:0008217//regulation of blood pressure;GO:0019221//cytokine-mediated signaling pathway;GO:0030168//platelet activation;GO:0030198//extracellular matrix organization;GO:0030199…
ENSG00000164850	50	24	1.24	0.47	1.24	0.47	-1.39960745870924	0.00967242266822884	0.0291059335210993	GPER1	G protein-coupled estrogen receptor 1 [Source:HGNC Symbol;Acc:HGNC:4485]	Organismal Systems;Human Diseases;Organismal Systems	Endocrine system;Drug resistance;Endocrine system	ko04915//Estrogen signaling pathway;ko01522//Endocrine resistance;ko04929//GnRH secretion	K04246;K04246;K04246	GO:0000139//Golgi membrane;GO:0005634//nucleus;GO:0005635//nuclear envelope;GO:0005737//cytoplasm;GO:0005739//mitochondrion;GO:0005768//endosome;GO:0005769//early endosome;GO:0005783//endoplasmic reticulum;GO:0005789//endoplasmic reticulum membrane;GO:0005794//Golgi apparatus;GO:0005802//trans-Golgi network;GO:0005856//cytoskeleton;GO:0005886//plasma membrane;GO:0005887//integral component of pla…	GO:0003682//chromatin binding;GO:0003707//steroid hormone receptor activity;GO:0004930//G protein-coupled receptor activity;GO:0005496//steroid binding;GO:0005515//protein binding;GO:0030284//estrogen receptor activity;GO:1990239//steroid hormone binding	GO:0001934//positive regulation of protein phosphorylation;GO:0001956//positive regulation of neurotransmitter secretion;GO:0002376//immune system process;GO:0002695//negative regulation of leukocyte activation;GO:0006915//apoptotic process;GO:0006954//inflammatory response;GO:0007049//cell cycle;GO:0007165//signal transduction;GO:0007186//G protein-coupled receptor signaling pathway;GO:0007189//…
ENSG00000164867	28	7	0.46	0.09	0.46	0.09	-2.3536369546147	0.000829453346872388	0.00333134443719383	NOS3	nitric oxide synthase 3 [Source:HGNC Symbol;Acc:HGNC:7876]	Metabolism;Environmental Information Processing;Environmental Information Processing;Environmental Information Processing;Organismal Systems;Human Diseases;Organismal Systems;Environmental Information Processing;Organismal Systems;Organismal Systems;Environmental Information Processing;Environmental Information Processing;Human Diseases;Human Diseases;Environmental Information Processing;Metaboli…	Global and overview maps;Signal transduction;Signal transduction;Signal transduction;Endocrine system;Cardiovascular diseases;Endocrine system;Signal transduction;Endocrine system;Immune system;Signal transduction;Signal transduction;Endocrine and metabolic diseases;Endocrine and metabolic diseases;Signal transduction;Amino acid metabolism;Amino acid metabolism	ko01100//Metabolic pathways;ko04151//PI3K-Akt signaling pathway;ko04020//Calcium signaling pathway;ko04022//cGMP - PKG signaling pathway;ko04921//Oxytocin signaling pathway;ko05418//Fluid shear stress and atherosclerosis;ko04915//Estrogen signaling pathway;ko04371//Apelin signaling pathway;ko04926//Relaxin signaling pathway;ko04611//Platelet activation;ko04071//Sphingolipid signaling pathway;ko04…	K13242;K13242;K13242;K13242;K13242;K13242;K13242;K13242;K13242;K13242;K13242;K13242;K13242;K13242;K13242;K13242;K13242	GO:0000139//Golgi membrane;GO:0005634//nucleus;GO:0005737//cytoplasm;GO:0005794//Golgi apparatus;GO:0005829//cytosol;GO:0005856//cytoskeleton;GO:0005886//plasma membrane;GO:0005901//caveola;GO:0012506//vesicle membrane;GO:0016020//membrane;GO:0030666//endocytic vesicle membrane	GO:0003785//actin monomer binding;GO:0003958//NADPH-hemoprotein reductase activity;GO:0004517//nitric-oxide synthase activity;GO:0005515//protein binding;GO:0005516//calmodulin binding;GO:0010181//FMN binding;GO:0016491//oxidoreductase activity;GO:0016709//oxidoreductase activity, acting on paired donors, with incorporation or reduction of molecular oxygen, NAD(P)H as one donor, and incorporation…	GO:0001525//angiogenesis;GO:0001542//ovulation from ovarian follicle;GO:0001701//in utero embryonic development;GO:0001974//blood vessel remodeling;GO:0002028//regulation of sodium ion transport;GO:0003057//regulation of the force of heart contraction by chemical signal;GO:0003100//regulation of systemic arterial blood pressure by endothelin;GO:0003180//aortic valve morphogenesis;GO:0003184//pulm…
ENSG00000164953	116	149	1.65	3.47	1.65	3.47	1.07246963833245	0.00868728029852065	0.0265415728169074	TMEM67	transmembrane protein 67 [Source:HGNC Symbol;Acc:HGNC:28396]	-	-	-	-	GO:0005737//cytoplasm;GO:0005783//endoplasmic reticulum;GO:0005789//endoplasmic reticulum membrane;GO:0005813//centrosome;GO:0005856//cytoskeleton;GO:0005886//plasma membrane;GO:0005929//cilium;GO:0016020//membrane;GO:0016021//integral component of membrane;GO:0030659//cytoplasmic vesicle membrane;GO:0035869//ciliary transition zone;GO:0036038//MKS complex;GO:0042995//cell projection;GO:0060170//…	GO:0005515//protein binding;GO:0031005//filamin binding;GO:0051082//unfolded protein binding	GO:0010826//negative regulation of centrosome duplication;GO:0030030//cell projection organization;GO:0030433//ubiquitin-dependent ERAD pathway;GO:0060271//cilium assembly;GO:0097711//ciliary basal body-plasma membrane docking
ENSG00000165046	88	43	3.95	1.14	3.95	1.14	-1.79281882889972	0.000595223408441717	0.00246416998826094	LETM2	leucine zipper and EF-hand containing transmembrane protein 2 [Source:HGNC Symbol;Acc:HGNC:14648]	-	-	-	-	GO:0005739//mitochondrion;GO:0005743//mitochondrial inner membrane;GO:0016020//membrane;GO:0016021//integral component of membrane	GO:0043022//ribosome binding	GO:0006875//cellular metal ion homeostasis
ENSG00000165168	7	25	0.08	0.32	0.08	0.32	2	0.00133039761496539	0.00511254775449238	CYBB	cytochrome b-245 beta chain [Source:HGNC Symbol;Acc:HGNC:2578]	Human Diseases;Cellular Processes;Organismal Systems;Cellular Processes;Human Diseases;Environmental Information Processing;Organismal Systems;Human Diseases;Cellular Processes	Neurodegenerative diseases;Transport and catabolism;Immune system;Cell growth and death;Infectious diseases;Signal transduction;Immune system;Endocrine and metabolic diseases;Cell growth and death	ko05010//Alzheimer disease;ko04145//Phagosome;ko04621//NOD-like receptor signaling pathway;ko04217//Necroptosis;ko05140//Leishmaniasis;ko04066//HIF-1 signaling pathway;ko04670//Leukocyte transendothelial migration;ko04933//AGE-RAGE signaling pathway in diabetic complications;ko04216//Ferroptosis	K21421;K21421;K21421;K21421;K21421;K21421;K21421;K21421;K21421	GO:0005635//nuclear envelope;GO:0005737//cytoplasm;GO:0005783//endoplasmic reticulum;GO:0005789//endoplasmic reticulum membrane;GO:0005791//rough endoplasmic reticulum;GO:0005794//Golgi apparatus;GO:0005886//plasma membrane;GO:0005887//integral component of plasma membrane;GO:0016020//membrane;GO:0016021//integral component of membrane;GO:0030425//dendrite;GO:0030670//phagocytic vesicle membrane;…	GO:0005244//voltage-gated ion channel activity;GO:0005515//protein binding;GO:0009055//electron transfer activity;GO:0016175//superoxide-generating NADPH oxidase activity;GO:0016491//oxidoreductase activity;GO:0020037//heme binding;GO:0046872//metal ion binding;GO:0046982//protein heterodimerization activity;GO:0050660//flavin adenine dinucleotide binding	GO:0002479//antigen processing and presentation of exogenous peptide antigen via MHC class I, TAP-dependent;GO:0006801//superoxide metabolic process;GO:0006811//ion transport;GO:0006952//defense response;GO:0006954//inflammatory response;GO:0007584//response to nutrient;GO:0022900//electron transport chain;GO:0034220//ion transmembrane transport;GO:0034599//cellular response to oxidative stress;G…
ENSG00000165171	20	3	1.16	0.18	1.16	0.18	-2.68805599368526	0.000860688426927776	0.00344648670170157	METTL27	methyltransferase like 27 [Source:HGNC Symbol;Acc:HGNC:19068]	-	-	-	-	-	GO:0005515//protein binding;GO:0008168//methyltransferase activity	GO:0006744//ubiquinone biosynthetic process
ENSG00000165376	2590	1101	45.04	20.87	45.04	20.87	-1.10977622692039	1.0507306877656e-97	3.88034842991836e-95	CLDN2	claudin 2 [Source:HGNC Symbol;Acc:HGNC:2041]	Human Diseases;Cellular Processes;Human Diseases;Environmental Information Processing;Organismal Systems	Infectious diseases;Cellular community - eukaryotes;Infectious diseases;Signaling molecules and interaction;Immune system	ko05130//Pathogenic Escherichia coli infection;ko04530//Tight junction;ko05160//Hepatitis C;ko04514//Cell adhesion molecules (CAMs);ko04670//Leukocyte transendothelial migration	K06087;K06087;K06087;K06087;K06087	GO:0005886//plasma membrane;GO:0005911//cell-cell junction;GO:0005923//bicellular tight junction;GO:0016020//membrane;GO:0016021//integral component of membrane;GO:0030054//cell junction	GO:0005198//structural molecule activity;GO:0005515//protein binding;GO:0042802//identical protein binding	GO:0007155//cell adhesion;GO:0016338//calcium-independent cell-cell adhesion via plasma membrane cell-adhesion molecules;GO:0070830//bicellular tight junction assembly
ENSG00000165507	118	45	2.92	1.17	2.92	1.17	-1.31945983929661	2.51409016670042e-07	1.92925402298694e-06	DEPP1	DEPP1 autophagy regulator [Source:HGNC Symbol;Acc:HGNC:23355]	-	-	-	-	GO:0005737//cytoplasm;GO:0005739//mitochondrion;GO:0005777//peroxisome;GO:0043231//intracellular membrane-bounded organelle	-	GO:0006914//autophagy;GO:0010506//regulation of autophagy
ENSG00000165730	19	37	0.28	0.71	0.28	0.71	1.34239219744708	0.0105614498267984	0.0314353690996304	STOX1	storkhead box 1 [Source:HGNC Symbol;Acc:HGNC:23508]	-	-	-	-	GO:0001650//fibrillar center;GO:0005634//nucleus;GO:0005654//nucleoplasm;GO:0005730//nucleolus;GO:0005737//cytoplasm;GO:0005813//centrosome;GO:0005815//microtubule organizing center;GO:0005829//cytosol;GO:0005856//cytoskeleton;GO:0005938//cell cortex	GO:0000977//RNA polymerase II regulatory region sequence-specific DNA binding;GO:0003677//DNA binding;GO:0005515//protein binding	GO:0006357//regulation of transcription by RNA polymerase II;GO:0007049//cell cycle;GO:0008284//positive regulation of cell proliferation;GO:0010468//regulation of gene expression;GO:0010628//positive regulation of gene expression;GO:0010629//negative regulation of gene expression;GO:0010800//positive regulation of peptidyl-threonine phosphorylation;GO:0010821//regulation of mitochondrion organiz…
ENSG00000166343	5	16	0.11	0.37	0.11	0.37	1.75002174699165	0.0169592845794984	0.0468266451978224	MSS51	MSS51 mitochondrial translational activator [Source:HGNC Symbol;Acc:HGNC:21000]	-	-	-	-	-	GO:0005515//protein binding;GO:0046872//metal ion binding	-
ENSG00000166450	97	199	0.47	1.08	0.47	1.08	1.20029865048583	4.73149707524134e-11	5.73839694544048e-10	PRTG	protogenin [Source:HGNC Symbol;Acc:HGNC:26373]	-	-	-	-	GO:0005615//extracellular space;GO:0005886//plasma membrane;GO:0016020//membrane;GO:0016021//integral component of membrane	GO:0005515//protein binding;GO:0038023//signaling receptor activity;GO:0042802//identical protein binding	GO:0007275//multicellular organism development;GO:0050768//negative regulation of neurogenesis
ENSG00000166455	5.86	22.44	0.19	0.73	0.19	0.73	1.94189704543643	0.000919410305878513	0.00365980302841212	C16orf46	chromosome 16 open reading frame 46 [Source:HGNC Symbol;Acc:HGNC:26525]	-	-	-	-	GO:0005654//nucleoplasm;GO:0005829//cytosol	-	-
ENSG00000167131	35.46	6.95	1.07	0.43	1.07	0.43	-1.31520223169905	6.99188329292338e-05	0.000355416724029815	CCDC103	coiled-coil domain containing 103 [Source:HGNC Symbol;Acc:HGNC:32700]	-	-	-	-	GO:0005576//extracellular region;GO:0005737//cytoplasm;GO:0005929//cilium;GO:0005930//axoneme;GO:0031514//motile cilium;GO:0036157//outer dynein arm;GO:0042995//cell projection	GO:0005515//protein binding;GO:0042803//protein homodimerization activity	GO:0001947//heart looping;GO:0003341//cilium movement;GO:0003351//epithelial cilium movement;GO:0007368//determination of left/right symmetry;GO:0030030//cell projection organization;GO:0036158//outer dynein arm assembly;GO:0036159//inner dynein arm assembly;GO:0060287//epithelial cilium movement involved in determination of left/right asymmetry;GO:0070286//axonemal dynein complex assembly;GO:007…
ENSG00000167165	172.06	57.92	5.10	1.68	5.1	1.68	-1.6020360140801	2.69415363460756e-12	3.74041705737057e-11	UGT1A6	UDP glucuronosyltransferase family 1 member A6 [Source:HGNC Symbol;Acc:HGNC:12538]	Metabolism;Human Diseases;Metabolism;Metabolism;Metabolism;Metabolism;Metabolism;Metabolism;Metabolism;Metabolism	Global and overview maps;Cancers;Xenobiotics biodegradation and metabolism;Xenobiotics biodegradation and metabolism;Xenobiotics biodegradation and metabolism;Metabolism of cofactors and vitamins;Lipid metabolism;Metabolism of cofactors and vitamins;Carbohydrate metabolism;Carbohydrate metabolism	ko01100//Metabolic pathways;ko05204//Chemical carcinogenesis;ko00983//Drug metabolism - other enzymes;ko00980//Metabolism of xenobiotics by cytochrome P450;ko00982//Drug metabolism - cytochrome P450;ko00830//Retinol metabolism;ko00140//Steroid hormone biosynthesis;ko00860//Porphyrin and chlorophyll metabolism;ko00040//Pentose and glucuronate interconversions;ko00053//Ascorbate and aldarate metabo…	K00699;K00699;K00699;K00699;K00699;K00699;K00699;K00699;K00699;K00699	GO:0005783//endoplasmic reticulum;GO:0005789//endoplasmic reticulum membrane;GO:0016020//membrane;GO:0016021//integral component of membrane;GO:0043231//intracellular membrane-bounded organelle	GO:0008194//UDP-glycosyltransferase activity;GO:0015020//glucuronosyltransferase activity;GO:0016740//transferase activity;GO:0016757//transferase activity, transferring glycosyl groups;GO:0016758//transferase activity, transferring hexosyl groups;GO:0019899//enzyme binding;GO:0042803//protein homodimerization activity;GO:0046982//protein heterodimerization activity	GO:0006805//xenobiotic metabolic process;GO:0052695//cellular glucuronidation;GO:0052696//flavonoid glucuronidation;GO:0052697//xenobiotic glucuronidation
ENSG00000167232	86	161	1.09	2.68	1.09	2.68	1.29790486568085	9.21440335911203e-08	7.51602244178923e-07	ZNF91	zinc finger protein 91 [Source:HGNC Symbol;Acc:HGNC:13166]	Human Diseases	Infectious diseases	ko05168//Herpes simplex infection	K09228	GO:0005634//nucleus	GO:0000978//RNA polymerase II proximal promoter sequence-specific DNA binding;GO:0001228//DNA-binding transcription activator activity, RNA polymerase II-specific;GO:0003676//nucleic acid binding;GO:0003677//DNA binding;GO:0003700//DNA-binding transcription factor activity;GO:0008270//zinc ion binding;GO:0046872//metal ion binding	GO:0006355//regulation of transcription, DNA-templated;GO:0006357//regulation of transcription by RNA polymerase II;GO:0045892//negative regulation of transcription, DNA-templated;GO:0045944//positive regulation of transcription by RNA polymerase II;GO:0070895//negative regulation of transposon integration
ENSG00000167588	53	16	1.20	0.48	1.2	0.48	-1.32192809488736	4.5830369715612e-05	0.000240073128169865	GPD1	glycerol-3-phosphate dehydrogenase 1 [Source:HGNC Symbol;Acc:HGNC:4455]	Metabolism	Lipid metabolism	ko00564//Glycerophospholipid metabolism	K00006	GO:0005737//cytoplasm;GO:0005829//cytosol;GO:0009331//glycerol-3-phosphate dehydrogenase complex;GO:0070062//extracellular exosome	GO:0004367//glycerol-3-phosphate dehydrogenase [NAD+] activity;GO:0004368//glycerol-3-phosphate dehydrogenase (quinone) activity;GO:0005515//protein binding;GO:0016491//oxidoreductase activity;GO:0016616//oxidoreductase activity, acting on the CH-OH group of donors, NAD or NADP as acceptor;GO:0042803//protein homodimerization activity;GO:0051287//NAD binding	GO:0005975//carbohydrate metabolic process;GO:0006072//glycerol-3-phosphate metabolic process;GO:0006094//gluconeogenesis;GO:0006116//NADH oxidation;GO:0006127//glycerophosphate shuttle;GO:0006654//phosphatidic acid biosynthetic process;GO:0006734//NADH metabolic process;GO:0045821//positive regulation of glycolytic process;GO:0046168//glycerol-3-phosphate catabolic process;GO:0046486//glycerolip…
ENSG00000167617	37	78	2.10	4.82	2.1	4.82	1.19864381856384	2.45913280965573e-05	0.000135042044104961	CDC42EP5	CDC42 effector protein 5 [Source:HGNC Symbol;Acc:HGNC:17408]	-	-	-	-	GO:0005737//cytoplasm;GO:0005829//cytosol;GO:0005856//cytoskeleton;GO:0005886//plasma membrane;GO:0012505//endomembrane system;GO:0016020//membrane	GO:0017049//GTP-Rho binding	GO:0007254//JNK cascade;GO:0007266//Rho protein signal transduction;GO:0008360//regulation of cell shape;GO:0030838//positive regulation of actin filament polymerization;GO:0031274//positive regulation of pseudopodium assembly
ENSG00000167634	175	31	2.89	0.50	2.89	0.5	-2.53106949272595	1.56859105596601e-22	4.94056014471853e-21	NLRP7	NLR family pyrin domain containing 7 [Source:HGNC Symbol;Acc:HGNC:22947]	Organismal Systems	Immune system	ko04621//NOD-like receptor signaling pathway	K20864	GO:0005575//cellular_component	GO:0000166//nucleotide binding;GO:0005515//protein binding;GO:0005524//ATP binding;GO:0019828//aspartic-type endopeptidase inhibitor activity;GO:0019966//interleukin-1 binding;GO:0042802//identical protein binding;GO:0089720//caspase binding	GO:0010951//negative regulation of endopeptidase activity;GO:0010955//negative regulation of protein processing;GO:0032691//negative regulation of interleukin-1 beta production;GO:0071222//cellular response to lipopolysaccharide;GO:0071347//cellular response to interleukin-1;GO:1900016//negative regulation of cytokine production involved in inflammatory response;GO:1905246//negative regulation of…
ENSG00000167656	107	42	7.25	3.10	7.25	3.1	-1.22571277962806	1.36902776204292e-06	9.41055286221408e-06	LY6D	lymphocyte antigen 6 family member D [Source:HGNC Symbol;Acc:HGNC:13348]	-	-	-	-	GO:0005576//extracellular region;GO:0005886//plasma membrane;GO:0009986//cell surface;GO:0016020//membrane;GO:0031225//anchored component of membrane	GO:0005515//protein binding	GO:0007155//cell adhesion;GO:0030098//lymphocyte differentiation;GO:0035634//response to stilbenoid
ENSG00000167741	17	50	0.33	1.54	0.33	1.54	2.22239242133645	1.45330767195005e-05	8.32103136823493e-05	GGT6	gamma-glutamyltransferase 6 [Source:HGNC Symbol;Acc:HGNC:26891]	Metabolism;Metabolism;Metabolism	Global and overview maps;Metabolism of other amino acids;Metabolism of other amino acids	ko01100//Metabolic pathways;ko00480//Glutathione metabolism;ko00430//Taurine and hypotaurine metabolism	K00681;K00681;K00681	GO:0016020//membrane;GO:0016021//integral component of membrane;GO:0070062//extracellular exosome	GO:0003674//molecular_function;GO:0005515//protein binding;GO:0016740//transferase activity;GO:0016746//transferase activity, transferring acyl groups;GO:0016787//hydrolase activity;GO:0036374//glutathione hydrolase activity;GO:0102953//hypoglycin A gamma-glutamyl transpeptidase activity;GO:0103068//leukotriene C4 gamma-glutamyl transferase activity	GO:0006508//proteolysis;GO:0006749//glutathione metabolic process;GO:0006750//glutathione biosynthetic process;GO:0008150//biological_process;GO:1901750//leukotriene D4 biosynthetic process
ENSG00000167767	6873	2540	89.95	36.22	89.95	36.22	-1.31233673518868	1.69545386983947e-274	3.57789208075266e-271	KRT80	keratin 80 [Source:HGNC Symbol;Acc:HGNC:27056]	-	-	-	-	GO:0005737//cytoplasm;GO:0005829//cytosol;GO:0005882//intermediate filament;GO:0045095//keratin filament;GO:0045111//intermediate filament cytoskeleton	GO:0005515//protein binding	GO:0031424//keratinization;GO:0070268//cornification
ENSG00000167774	16.63	45.16	1.46	4.31	1.46	4.31	1.56171950020908	0.000119881018889455	0.000579477228741829	AC010323.1	novel transcript	Metabolism;Human Diseases;Human Diseases;Organismal Systems;Human Diseases;Human Diseases;Organismal Systems;Metabolism	Global and overview maps;Neurodegenerative diseases;Neurodegenerative diseases;Environmental adaptation;Endocrine and metabolic diseases;Neurodegenerative diseases;Nervous system;Energy metabolism	ko01100//Metabolic pathways;ko05010//Alzheimer disease;ko05016//Huntington disease;ko04714//Thermogenesis;ko04932//Non-alcoholic fatty liver disease (NAFLD);ko05012//Parkinson disease;ko04723//Retrograde endocannabinoid signaling;ko00190//Oxidative phosphorylation	K03951;K03951;K03951;K03951;K03951;K03951;K03951;K03951	-	-	-
ENSG00000167984	0	8	0.00	0.07	0.001	0.07	6.12928301694497	0.00782344105430495	0.0242204356123801	NLRC3	NLR family CARD domain containing 3 [Source:HGNC Symbol;Acc:HGNC:29889]	-	-	-	-	GO:0005737//cytoplasm;GO:0005829//cytosol;GO:0034451//centriolar satellite;GO:0043231//intracellular membrane-bounded organelle;GO:0048471//perinuclear region of cytoplasm	GO:0000166//nucleotide binding;GO:0003674//molecular_function;GO:0005515//protein binding;GO:0005524//ATP binding;GO:0036312//phosphatidylinositol 3-kinase regulatory subunit binding	GO:0007249//I-kappaB kinase/NF-kappaB signaling;GO:0014067//negative regulation of phosphatidylinositol 3-kinase signaling;GO:0032088//negative regulation of NF-kappaB transcription factor activity;GO:0032687//negative regulation of interferon-alpha production;GO:0032688//negative regulation of interferon-beta production;GO:0032715//negative regulation of interleukin-6 production;GO:0032720//nega…
ENSG00000168010	22.47	50.22	0.57	1.39	0.57	1.39	1.28605105855877	0.000380375126758991	0.00165602751915232	ATG16L2	autophagy related 16 like 2 [Source:HGNC Symbol;Acc:HGNC:25464]	Cellular Processes	Transport and catabolism	ko04140//Autophagy - animal	K20868	GO:0000421//autophagosome membrane;GO:0005654//nucleoplasm;GO:0005737//cytoplasm;GO:0005829//cytosol	GO:0005515//protein binding	GO:0000045//autophagosome assembly;GO:0015031//protein transport;GO:0039689//negative stranded viral RNA replication
ENSG00000168135	14	37	0.34	0.99	0.34	0.99	1.54189377882927	0.000630739143673865	0.00259678891592819	KCNJ4	potassium inwardly rectifying channel subfamily J member 4 [Source:HGNC Symbol;Acc:HGNC:6265]	Organismal Systems;Organismal Systems	Endocrine system;Nervous system	ko04921//Oxytocin signaling pathway;ko04725//Cholinergic synapse	K04998;K04998	GO:0005886//plasma membrane;GO:0008076//voltage-gated potassium channel complex;GO:0016020//membrane;GO:0016021//integral component of membrane;GO:0016323//basolateral plasma membrane;GO:0030054//cell junction;GO:0030659//cytoplasmic vesicle membrane;GO:0031410//cytoplasmic vesicle;GO:0045202//synapse;GO:0045211//postsynaptic membrane	GO:0005242//inward rectifier potassium channel activity;GO:0005244//voltage-gated ion channel activity;GO:0005515//protein binding;GO:0030165//PDZ domain binding	GO:0006811//ion transport;GO:0006813//potassium ion transport;GO:0034220//ion transmembrane transport;GO:0034765//regulation of ion transmembrane transport;GO:0061337//cardiac conduction;GO:0071805//potassium ion transmembrane transport;GO:1990573//potassium ion import across plasma membrane
ENSG00000168916	143	291	1.79	4.34	1.79	4.34	1.27773545518022	1.78006560971924e-15	3.27869441231578e-14	ZNF608	zinc finger protein 608 [Source:HGNC Symbol;Acc:HGNC:29238]	-	-	-	-	GO:0005634//nucleus	GO:0003676//nucleic acid binding;GO:0046872//metal ion binding	GO:0000122//negative regulation of transcription by RNA polymerase II;GO:0006357//regulation of transcription by RNA polymerase II
ENSG00000168939	6	26	0.05	0.31	0.05	0.31	2.63226821549951	0.000327557950459826	0.0014430915729772	SPRY3	sprouty RTK signaling antagonist 3 [Source:HGNC Symbol;Acc:HGNC:11271]	-	-	-	-	GO:0005737//cytoplasm;GO:0005829//cytosol;GO:0016020//membrane	GO:0003674//molecular_function;GO:0005515//protein binding	GO:0007275//multicellular organism development;GO:0009966//regulation of signal transduction;GO:0040037//negative regulation of fibroblast growth factor receptor signaling pathway;GO:0043407//negative regulation of MAP kinase activity;GO:0046580//negative regulation of Ras protein signal transduction;GO:0048513//animal organ development;GO:0061564//axon development
ENSG00000168970	5.23	19.23	0.08	0.33	0.08	0.33	2.04439411935845	0.00409951669890608	0.013713328957482	JMJD7-PLA2G4B	JMJD7-PLA2G4B readthrough [Source:HGNC Symbol;Acc:HGNC:34449]	Metabolism;Environmental Information Processing;Environmental Information Processing;Environmental Information Processing;Organismal Systems;Cellular Processes;Organismal Systems;Organismal Systems;Organismal Systems;Organismal Systems;Organismal Systems;Organismal Systems;Human Diseases;Organismal Systems;Metabolism;Organismal Systems;Metabolism;Environmental Information Processing;Organismal Sy…	Global and overview maps;Signal transduction;Signal transduction;Signal transduction;Immune system;Cell growth and death;Endocrine system;Immune system;Circulatory system;Immune system;Nervous system;Nervous system;Cancers;Sensory system;Lipid metabolism;Endocrine system;Lipid metabolism;Signal transduction;Nervous system;Endocrine system;Lipid metabolism;Lipid metabolism;Lipid metabolism	ko01100//Metabolic pathways;ko04010//MAPK signaling pathway;ko04014//Ras signaling pathway;ko04072//Phospholipase D signaling pathway;ko04666//Fc gamma R-mediated phagocytosis;ko04217//Necroptosis;ko04921//Oxytocin signaling pathway;ko04664//Fc epsilon RI signaling pathway;ko04270//Vascular smooth muscle contraction;ko04611//Platelet activation;ko04724//Glutamatergic synapse;ko04726//Serotonergic…	K16342;K16342;K16342;K16342;K16342;K16342;K16342;K16342;K16342;K16342;K16342;K16342;K16342;K16342;K16342;K16342;K16342;K16342;K16342;K16342;K16342;K16342;K16342	-	GO:0004620//phospholipase activity;GO:0005509//calcium ion binding;GO:0016706//oxidoreductase activity, acting on paired donors, with incorporation or reduction of molecular oxygen, 2-oxoglutarate as one donor, and incorporation of one atom each of oxygen into both donors	GO:0009395//phospholipid catabolic process;GO:0055114//oxidation-reduction process
ENSG00000169403	328	106	5.33	1.84	5.33	1.84	-1.53442976670216	7.12673816981923e-23	2.30868807553881e-21	PTAFR	platelet activating factor receptor [Source:HGNC Symbol;Acc:HGNC:9582]	Environmental Information Processing;Environmental Information Processing;Human Diseases	Signaling molecules and interaction;Signal transduction;Infectious diseases	ko04080//Neuroactive ligand-receptor interaction;ko04020//Calcium signaling pathway;ko05150//Staphylococcus aureus infection	K04279;K04279;K04279	GO:0005886//plasma membrane;GO:0005887//integral component of plasma membrane;GO:0016020//membrane;GO:0016021//integral component of membrane;GO:0030667//secretory granule membrane;GO:0070821//tertiary granule membrane	GO:0001530//lipopolysaccharide binding;GO:0001875//lipopolysaccharide receptor activity;GO:0004930//G protein-coupled receptor activity;GO:0004992//platelet activating factor receptor activity;GO:0005515//protein binding;GO:0005543//phospholipid binding;GO:0045028//G protein-coupled purinergic nucleotide receptor activity;GO:0051019//mitogen-activated protein kinase binding	GO:0001816//cytokine production;GO:0002693//positive regulation of cellular extravasation;GO:0006357//regulation of transcription by RNA polymerase II;GO:0006935//chemotaxis;GO:0006954//inflammatory response;GO:0006955//immune response;GO:0007165//signal transduction;GO:0007186//G protein-coupled receptor signaling pathway;GO:0007567//parturition;GO:0009609//response to symbiotic bacterium;GO:001…
ENSG00000169429	12	2	0.37	0.07	0.37	0.07	-2.40209844357135	0.0129694607925202	0.0373459794984617	CXCL8	C-X-C motif chemokine ligand 8 [Source:HGNC Symbol;Acc:HGNC:6025]	Human Diseases;Environmental Information Processing;Human Diseases;Human Diseases;Human Diseases;Human Diseases;Environmental Information Processing;Human Diseases;Organismal Systems;Human Diseases;Organismal Systems;Human Diseases;Environmental Information Processing;Human Diseases;Human Diseases;Cellular Processes;Human Diseases;Human Diseases;Human Diseases;Human Diseases;Organismal Systems;Hu…	Cancers;Signaling molecules and interaction;Infectious diseases;Cancers;Infectious diseases;Infectious diseases;Signal transduction;Infectious diseases;Immune system;Infectious diseases;Immune system;Infectious diseases;Signal transduction;Infectious diseases;Immune diseases;Cell growth and death;Infectious diseases;Endocrine and metabolic diseases;Infectious disease: bacterial;Infectious disease…	ko05200//Pathways in cancer;ko04060//Cytokine-cytokine receptor interaction;ko05130//Pathogenic Escherichia coli infection;ko05202//Transcriptional misregulation in cancers;ko05131//Shigellosis;ko05163//Human cytomegalovirus infection;ko04072//Phospholipase D signaling pathway;ko05132//Salmonella infection;ko04062//Chemokine signaling pathway;ko05167//Kaposi sarcoma-associated herpesvirus infecti…	K10030;K10030;K10030;K10030;K10030;K10030;K10030;K10030;K10030;K10030;K10030;K10030;K10030;K10030;K10030;K10030;K10030;K10030;K10030;K10030;K10030;K10030;K10030;K10030;K10030;K10030;K10030;K10030;K10030;K10030	GO:0005576//extracellular region;GO:0005615//extracellular space	GO:0005125//cytokine activity;GO:0005153//interleukin-8 receptor binding;GO:0005515//protein binding;GO:0008009//chemokine activity;GO:0045236//CXCR chemokine receptor binding	GO:0001525//angiogenesis;GO:0002237//response to molecule of bacterial origin;GO:0006935//chemotaxis;GO:0006952//defense response;GO:0006954//inflammatory response;GO:0006955//immune response;GO:0007050//cell cycle arrest;GO:0007165//signal transduction;GO:0007186//G protein-coupled receptor signaling pathway;GO:0008285//negative regulation of cell proliferation;GO:0010628//positive regulation of…
ENSG00000169562	19	5	0.57	0.17	0.57	0.17	-1.7454271729144	0.0106653874272983	0.0317255543850283	GJB1	gap junction protein beta 1 [Source:HGNC Symbol;Acc:HGNC:4283]	-	-	-	-	GO:0005737//cytoplasm;GO:0005789//endoplasmic reticulum membrane;GO:0005886//plasma membrane;GO:0005921//gap junction;GO:0005922//connexin complex;GO:0016020//membrane;GO:0016021//integral component of membrane;GO:0016328//lateral plasma membrane;GO:0030054//cell junction;GO:0032991//protein-containing complex	GO:0005243//gap junction channel activity;GO:0005515//protein binding	GO:0007154//cell communication;GO:0007267//cell-cell signaling;GO:0007399//nervous system development;GO:0015868//purine ribonucleotide transport;GO:0016264//gap junction assembly;GO:0055085//transmembrane transport;GO:1905867//epididymis development
ENSG00000169851	3935	658	38.65	6.74	38.65	6.74	-2.51964791763035	0	0	PCDH7	protocadherin 7 [Source:HGNC Symbol;Acc:HGNC:8659]	-	-	-	-	GO:0005886//plasma membrane;GO:0005887//integral component of plasma membrane;GO:0016020//membrane;GO:0016021//integral component of membrane;GO:0031092//platelet alpha granule membrane	GO:0005509//calcium ion binding	GO:0002576//platelet degranulation;GO:0007155//cell adhesion;GO:0007156//homophilic cell adhesion via plasma membrane adhesion molecules
ENSG00000169862	0	7	0.00	0.31	0.001	0.31	8.27612440527424	0.0156414095306755	0.0437438283958989	CTNND2	catenin delta 2 [Source:HGNC Symbol;Acc:HGNC:2516]	Environmental Information Processing	Signal transduction	ko04310//Wnt signaling pathway	K23491	GO:0005634//nucleus;GO:0005737//cytoplasm;GO:0005886//plasma membrane;GO:0005911//cell-cell junction;GO:0005912//adherens junction;GO:0014069//postsynaptic density;GO:0030054//cell junction;GO:0030425//dendrite;GO:0042995//cell projection;GO:0043204//perikaryon	GO:0005515//protein binding;GO:0008013//beta-catenin binding;GO:0045296//cadherin binding	GO:0007043//cell-cell junction assembly;GO:0007155//cell adhesion;GO:0007165//signal transduction;GO:0007275//multicellular organism development;GO:0016055//Wnt signaling pathway;GO:0050808//synapse organization;GO:0060828//regulation of canonical Wnt signaling pathway;GO:0060997//dendritic spine morphogenesis;GO:0098609//cell-cell adhesion
ENSG00000170264	80	155	1.16	2.42	1.16	2.42	1.06088224214702	4.19271503524649e-08	3.58418903360307e-07	FAM161A	FAM161 centrosomal protein A [Source:HGNC Symbol;Acc:HGNC:25808]	-	-	-	-	GO:0000235//astral microtubule;GO:0001917//photoreceptor inner segment;GO:0005737//cytoplasm;GO:0005813//centrosome;GO:0005856//cytoskeleton;GO:0005876//spindle microtubule;GO:0005929//cilium;GO:0032391//photoreceptor connecting cilium;GO:0036064//ciliary basal body;GO:0042995//cell projection;GO:0072686//mitotic spindle;GO:0097431//mitotic spindle pole	GO:0005515//protein binding;GO:0008017//microtubule binding;GO:0042802//identical protein binding	GO:0007601//visual perception;GO:0030030//cell projection organization;GO:0044782//cilium organization;GO:0050896//response to stimulus;GO:0060271//cilium assembly;GO:1901985//positive regulation of protein acetylation
ENSG00000170271	128	36	2.83	1.14	2.83	1.14	-1.31176822866714	9.15782656706724e-12	1.19610445666417e-10	FAXDC2	fatty acid hydroxylase domain containing 2 [Source:HGNC Symbol;Acc:HGNC:1334]	-	-	-	-	GO:0005737//cytoplasm;GO:0005789//endoplasmic reticulum membrane;GO:0016020//membrane;GO:0016021//integral component of membrane	GO:0000254//C-4 methylsterol oxidase activity;GO:0005506//iron ion binding;GO:0005515//protein binding;GO:0016491//oxidoreductase activity	GO:0001934//positive regulation of protein phosphorylation;GO:0008610//lipid biosynthetic process;GO:0016126//sterol biosynthetic process;GO:0045654//positive regulation of megakaryocyte differentiation;GO:0055114//oxidation-reduction process
ENSG00000170290	47	3	3.26	0.23	3.26	0.23	-3.82516619817406	1.37037318054473e-10	1.5876982449417e-09	SLN	sarcolipin [Source:HGNC Symbol;Acc:HGNC:11089]	-	-	-	-	GO:0005783//endoplasmic reticulum;GO:0005789//endoplasmic reticulum membrane;GO:0016020//membrane;GO:0016021//integral component of membrane;GO:0016529//sarcoplasmic reticulum;GO:0033017//sarcoplasmic reticulum membrane	GO:0004857//enzyme inhibitor activity;GO:0005515//protein binding;GO:0030234//enzyme regulator activity;GO:0051117//ATPase binding	GO:0006816//calcium ion transport;GO:0043086//negative regulation of catalytic activity;GO:0043242//negative regulation of protein complex disassembly;GO:0050790//regulation of catalytic activity;GO:0051924//regulation of calcium ion transport;GO:0070296//sarcoplasmic reticulum calcium ion transport;GO:0090281//negative regulation of calcium ion import;GO:0120162//positive regulation of cold-indu…
ENSG00000170373	3516.61	643.93	235.19	46.92	235.19	46.92	-2.32555180131634	0	0	CST1	cystatin SN [Source:HGNC Symbol;Acc:HGNC:2473]	Organismal Systems	Digestive system	ko04970//Salivary secretion	K13897	GO:0005576//extracellular region;GO:0005615//extracellular space	GO:0004869//cysteine-type endopeptidase inhibitor activity;GO:0005515//protein binding;GO:0030414//peptidase inhibitor activity	GO:0001580//detection of chemical stimulus involved in sensory perception of bitter taste;GO:0010466//negative regulation of peptidase activity;GO:0010951//negative regulation of endopeptidase activity
ENSG00000170442	25.19	5	0.61	0.13	0.61	0.13	-2.23029761942179	0.000550904769378022	0.00229290859106722	KRT86	keratin 86 [Source:HGNC Symbol;Acc:HGNC:6463]	-	-	-	-	GO:0005615//extracellular space;GO:0005829//cytosol;GO:0005882//intermediate filament;GO:0045095//keratin filament	GO:0005515//protein binding	GO:0031424//keratinization;GO:0070268//cornification
ENSG00000170454	34	14	0.80	0.36	0.8	0.36	-1.15200309344505	0.0133924274950857	0.0383940733413337	KRT75	keratin 75 [Source:HGNC Symbol;Acc:HGNC:24431]	-	-	-	-	GO:0005829//cytosol;GO:0005882//intermediate filament;GO:0045095//keratin filament;GO:0070062//extracellular exosome	GO:0005198//structural molecule activity;GO:0005515//protein binding	GO:0002244//hematopoietic progenitor cell differentiation;GO:0031424//keratinization;GO:0070268//cornification
ENSG00000170584	430	510	3.77	8.04	3.77	8.04	1.09263097791026	0.000148262766777209	0.000701967176549014	NUDCD2	NudC domain containing 2 [Source:HGNC Symbol;Acc:HGNC:30535]	-	-	-	-	GO:0000775//chromosome, centromeric region;GO:0000776//kinetochore;GO:0000777//condensed chromosome kinetochore;GO:0000922//spindle pole;GO:0005694//chromosome;GO:0005737//cytoplasm;GO:0005815//microtubule organizing center;GO:0005829//cytosol;GO:0005856//cytoskeleton;GO:0015630//microtubule cytoskeleton;GO:0045171//intercellular bridge;GO:0072686//mitotic spindle	GO:0005515//protein binding;GO:0051082//unfolded protein binding	GO:0006457//protein folding;GO:0032502//developmental process
ENSG00000170786	125	36	3.28	1.03	3.28	1.03	-1.67105147743487	3.25967772877222e-11	4.01266328411861e-10	SDR16C5	short chain dehydrogenase/reductase family 16C member 5 [Source:HGNC Symbol;Acc:HGNC:30311]	Metabolism	Metabolism of cofactors and vitamins	ko00830//Retinol metabolism	K15734	GO:0000785//chromatin;GO:0005634//nucleus;GO:0005783//endoplasmic reticulum;GO:0005789//endoplasmic reticulum membrane;GO:0005811//lipid droplet;GO:0005886//plasma membrane;GO:0016020//membrane;GO:0016021//integral component of membrane;GO:0017053//transcriptional repressor complex	GO:0003714//transcription corepressor activity;GO:0004745//retinol dehydrogenase activity;GO:0005515//protein binding;GO:0008134//transcription factor binding;GO:0016491//oxidoreductase activity;GO:0016616//oxidoreductase activity, acting on the CH-OH group of donors, NAD or NADP as acceptor;GO:0033613//activating transcription factor binding	GO:0000122//negative regulation of transcription by RNA polymerase II;GO:0031065//positive regulation of histone deacetylation;GO:0035067//negative regulation of histone acetylation;GO:0042572//retinol metabolic process;GO:0042574//retinal metabolic process;GO:0043616//keratinocyte proliferation;GO:0055114//oxidation-reduction process
ENSG00000170848	104	37	3.77	1.35	3.77	1.35	-1.48160511621783	2.55765946695975e-07	1.95760340134349e-06	PSG6	pregnancy specific beta-1-glycoprotein 6 [Source:HGNC Symbol;Acc:HGNC:9523]	-	-	-	-	GO:0005576//extracellular region	GO:0003674//molecular_function	GO:0007565//female pregnancy
ENSG00000171051	60	21	2.32	0.90	2.32	0.9	-1.3661278987979	7.24082617401518e-05	0.000367060687174167	FPR1	formyl peptide receptor 1 [Source:HGNC Symbol;Acc:HGNC:3826]	Environmental Information Processing;Environmental Information Processing;Human Diseases	Signaling molecules and interaction;Signal transduction;Infectious diseases	ko04080//Neuroactive ligand-receptor interaction;ko04015//Rap1 signaling pathway;ko05150//Staphylococcus aureus infection	K04172;K04172;K04172	GO:0005737//cytoplasm;GO:0005886//plasma membrane;GO:0016020//membrane;GO:0016021//integral component of membrane;GO:0030667//secretory granule membrane;GO:0035577//azurophil granule membrane;GO:0101003//ficolin-1-rich granule membrane	GO:0001664//G protein-coupled receptor binding;GO:0004875//complement receptor activity;GO:0004930//G protein-coupled receptor activity;GO:0004982//N-formyl peptide receptor activity;GO:0005124//scavenger receptor binding;GO:0005515//protein binding;GO:0050786//RAGE receptor binding	GO:0000187//activation of MAPK activity;GO:0002430//complement receptor mediated signaling pathway;GO:0006935//chemotaxis;GO:0006954//inflammatory response;GO:0007165//signal transduction;GO:0007186//G protein-coupled receptor signaling pathway;GO:0007188//adenylate cyclase-modulating G protein-coupled receptor signaling pathway;GO:0007200//phospholipase C-activating G protein-coupled receptor si…
ENSG00000171401	82	38	3.02	1.24	3.02	1.24	-1.2842084289382	0.000462794392877455	0.00197134502692143	KRT13	keratin 13 [Source:HGNC Symbol;Acc:HGNC:6415]	Human Diseases;Organismal Systems	Infectious diseases;Endocrine system	ko05150//Staphylococcus aureus infection;ko04915//Estrogen signaling pathway	K07604;K07604	GO:0005634//nucleus;GO:0005829//cytosol;GO:0005882//intermediate filament;GO:0045095//keratin filament;GO:0045111//intermediate filament cytoskeleton;GO:0070062//extracellular exosome	GO:0005198//structural molecule activity;GO:0005515//protein binding	GO:0007010//cytoskeleton organization;GO:0031424//keratinization;GO:0070268//cornification
ENSG00000171431	7	23	0.20	0.71	0.2	0.71	1.82781902461732	0.00335045128586918	0.0115421796629803	KRT20	keratin 20 [Source:HGNC Symbol;Acc:HGNC:20412]	Human Diseases;Organismal Systems	Infectious diseases;Endocrine system	ko05150//Staphylococcus aureus infection;ko04915//Estrogen signaling pathway	K07604;K07604	GO:0005737//cytoplasm;GO:0005829//cytosol;GO:0005882//intermediate filament	GO:0005198//structural molecule activity;GO:0005200//structural constituent of cytoskeleton;GO:0005515//protein binding	GO:0006915//apoptotic process;GO:0009267//cellular response to starvation;GO:0031424//keratinization;GO:0045109//intermediate filament organization;GO:0050708//regulation of protein secretion;GO:0070268//cornification
ENSG00000171557	259	39	7.49	1.23	7.49	1.23	-2.60630740311951	3.33752159192565e-36	2.09161076402473e-34	FGG	fibrinogen gamma chain [Source:HGNC Symbol;Acc:HGNC:3694]	Human Diseases;Organismal Systems;Organismal Systems	Infectious diseases;Immune system;Immune system	ko05150//Staphylococcus aureus infection;ko04611//Platelet activation;ko04610//Complement and coagulation cascades	K03905;K03905;K03905	GO:0005576//extracellular region;GO:0005577//fibrinogen complex;GO:0005615//extracellular space;GO:0005737//cytoplasm;GO:0005788//endoplasmic reticulum lumen;GO:0005886//plasma membrane;GO:0009897//external side of plasma membrane;GO:0009986//cell surface;GO:0031091//platelet alpha granule;GO:0031093//platelet alpha granule lumen;GO:0062023//collagen-containing extracellular matrix;GO:0070062//ex…	GO:0005102//signaling receptor binding;GO:0005198//structural molecule activity;GO:0005201//extracellular matrix structural constituent;GO:0005515//protein binding;GO:0042802//identical protein binding;GO:0046872//metal ion binding;GO:0050839//cell adhesion molecule binding	GO:0002224//toll-like receptor signaling pathway;GO:0002576//platelet degranulation;GO:0007160//cell-matrix adhesion;GO:0007596//blood coagulation;GO:0007599//hemostasis;GO:0009306//protein secretion;GO:0030168//platelet activation;GO:0030198//extracellular matrix organization;GO:0031639//plasminogen activation;GO:0034116//positive regulation of heterotypic cell-cell adhesion;GO:0034622//cellular…
ENSG00000171560	536	118	12.12	2.92	12.12	2.92	-2.05334942459293	2.63831094844361e-55	3.44894949826628e-53	FGA	fibrinogen alpha chain [Source:HGNC Symbol;Acc:HGNC:3661]	Organismal Systems;Organismal Systems	Immune system;Immune system	ko04611//Platelet activation;ko04610//Complement and coagulation cascades	K03903;K03903	GO:0005576//extracellular region;GO:0005577//fibrinogen complex;GO:0005615//extracellular space;GO:0005788//endoplasmic reticulum lumen;GO:0005886//plasma membrane;GO:0005938//cell cortex;GO:0009897//external side of plasma membrane;GO:0009986//cell surface;GO:0031091//platelet alpha granule;GO:0031093//platelet alpha granule lumen;GO:0045202//synapse;GO:0062023//collagen-containing extracellular…	GO:0005102//signaling receptor binding;GO:0005198//structural molecule activity;GO:0005201//extracellular matrix structural constituent;GO:0005515//protein binding;GO:0046872//metal ion binding;GO:0050839//cell adhesion molecule binding	GO:0002224//toll-like receptor signaling pathway;GO:0002250//adaptive immune response;GO:0002376//immune system process;GO:0002576//platelet degranulation;GO:0007160//cell-matrix adhesion;GO:0007596//blood coagulation;GO:0007599//hemostasis;GO:0030168//platelet activation;GO:0030198//extracellular matrix organization;GO:0031639//plasminogen activation;GO:0034116//positive regulation of heterotypi…
ENSG00000171564	309	125	10.04	3.30	10.04	3.3	-1.60522133970496	1.5180145674862e-15	2.81709939584249e-14	FGB	fibrinogen beta chain [Source:HGNC Symbol;Acc:HGNC:3662]	Organismal Systems;Organismal Systems	Immune system;Immune system	ko04611//Platelet activation;ko04610//Complement and coagulation cascades	K03904;K03904	GO:0005576//extracellular region;GO:0005577//fibrinogen complex;GO:0005615//extracellular space;GO:0005737//cytoplasm;GO:0005783//endoplasmic reticulum;GO:0005886//plasma membrane;GO:0005938//cell cortex;GO:0009897//external side of plasma membrane;GO:0009986//cell surface;GO:0031091//platelet alpha granule;GO:0031093//platelet alpha granule lumen;GO:0045202//synapse;GO:0062023//collagen-containi…	GO:0005102//signaling receptor binding;GO:0005198//structural molecule activity;GO:0005201//extracellular matrix structural constituent;GO:0005515//protein binding;GO:0050839//cell adhesion molecule binding;GO:0051087//chaperone binding	GO:0002224//toll-like receptor signaling pathway;GO:0002250//adaptive immune response;GO:0002376//immune system process;GO:0002576//platelet degranulation;GO:0007155//cell adhesion;GO:0007160//cell-matrix adhesion;GO:0007596//blood coagulation;GO:0007599//hemostasis;GO:0030168//platelet activation;GO:0030198//extracellular matrix organization;GO:0031639//plasminogen activation;GO:0034116//positiv…
ENSG00000171631	45	125	1.30	3.87	1.3	3.87	1.57382194311596	2.09978574700535e-11	2.64433376425943e-10	P2RY6	pyrimidinergic receptor P2Y6 [Source:HGNC Symbol;Acc:HGNC:8543]	Environmental Information Processing	Signaling molecules and interaction	ko04080//Neuroactive ligand-receptor interaction	K04272	GO:0005886//plasma membrane;GO:0005887//integral component of plasma membrane;GO:0016020//membrane;GO:0016021//integral component of membrane;GO:0016323//basolateral plasma membrane;GO:0016324//apical plasma membrane	GO:0001621//ADP receptor activity;GO:0004930//G protein-coupled receptor activity;GO:0005515//protein binding;GO:0045028//G protein-coupled purinergic nucleotide receptor activity;GO:0045029//UDP-activated nucleotide receptor activity;GO:0045030//UTP-activated nucleotide receptor activity	GO:0006909//phagocytosis;GO:0007165//signal transduction;GO:0007186//G protein-coupled receptor signaling pathway;GO:0007200//phospholipase C-activating G protein-coupled receptor signaling pathway;GO:0007202//activation of phospholipase C activity;GO:0014911//positive regulation of smooth muscle cell migration;GO:0030321//transepithelial chloride transport;GO:0031587//positive regulation of inos…
ENSG00000172058	186.09	69.32	13.58	5.57	13.58	5.57	-1.2857342469047	2.4955041174653e-11	3.11347861682411e-10	SERF1A	small EDRK-rich factor 1A [Source:HGNC Symbol;Acc:HGNC:10755]	-	-	-	-	GO:0005634//nucleus;GO:0005737//cytoplasm;GO:0005829//cytosol;GO:0016020//membrane;GO:0016021//integral component of membrane;GO:0032991//protein-containing complex	GO:0003674//molecular_function;GO:0005515//protein binding	GO:0007399//nervous system development;GO:0031648//protein destabilization;GO:1990000//amyloid fibril formation
ENSG00000172602	136	34	4.18	1.14	4.18	1.14	-1.87446911791614	8.72569495795634e-14	1.40104310781447e-12	RND1	Rho family GTPase 1 [Source:HGNC Symbol;Acc:HGNC:18314]	Organismal Systems	Development	ko04360//Axon guidance	K07531	GO:0005737//cytoplasm;GO:0005829//cytosol;GO:0005856//cytoskeleton;GO:0005886//plasma membrane;GO:0005912//adherens junction;GO:0005938//cell cortex;GO:0015629//actin cytoskeleton;GO:0016020//membrane;GO:0031410//cytoplasmic vesicle;GO:0031982//vesicle;GO:0042995//cell projection;GO:0043231//intracellular membrane-bounded organelle	GO:0000166//nucleotide binding;GO:0003924//GTPase activity;GO:0005102//signaling receptor binding;GO:0005515//protein binding;GO:0005525//GTP binding;GO:0019901//protein kinase binding	GO:0007015//actin filament organization;GO:0007162//negative regulation of cell adhesion;GO:0007163//establishment or maintenance of cell polarity;GO:0007264//small GTPase mediated signal transduction;GO:0008360//regulation of cell shape;GO:0016322//neuron remodeling;GO:0016477//cell migration;GO:0030036//actin cytoskeleton organization;GO:0030865//cortical cytoskeleton organization;GO:0032956//r…
ENSG00000173237	15	1	0.64	0.05	0.64	0.05	-3.67807190511264	0.000521182830831206	0.00218905680325237	C11orf86	chromosome 11 open reading frame 86 [Source:HGNC Symbol;Acc:HGNC:34442]	-	-	-	-	-	-	-
ENSG00000173338	10	1	0.40	0.04	0.4	0.04	-3.32192809488736	0.0117402429668693	0.0343623675661964	KCNK7	potassium two pore domain channel subfamily K member 7 [Source:HGNC Symbol;Acc:HGNC:6282]	-	-	-	-	GO:0005886//plasma membrane;GO:0005887//integral component of plasma membrane;GO:0016020//membrane;GO:0016021//integral component of membrane	GO:0005244//voltage-gated ion channel activity;GO:0005267//potassium channel activity;GO:0005515//protein binding;GO:0022841//potassium ion leak channel activity	GO:0006811//ion transport;GO:0006813//potassium ion transport;GO:0030322//stabilization of membrane potential;GO:0034765//regulation of ion transmembrane transport;GO:0071805//potassium ion transmembrane transport
ENSG00000173391	961	403	22.01	9.48	22.01	9.48	-1.2152001809933	1.47451371831751e-40	1.07829290331615e-38	OLR1	oxidized low density lipoprotein receptor 1 [Source:HGNC Symbol;Acc:HGNC:8133]	Cellular Processes;Organismal Systems	Transport and catabolism;Endocrine system	ko04145//Phagosome;ko03320//PPAR signaling pathway	K08763;K08763	GO:0005576//extracellular region;GO:0005654//nucleoplasm;GO:0005886//plasma membrane;GO:0005887//integral component of plasma membrane;GO:0016020//membrane;GO:0016021//integral component of membrane;GO:0035579//specific granule membrane;GO:0043231//intracellular membrane-bounded organelle;GO:0043235//receptor complex;GO:0045121//membrane raft;GO:0070821//tertiary granule membrane	GO:0005041//low-density lipoprotein particle receptor activity;GO:0005515//protein binding;GO:0030246//carbohydrate binding;GO:0042802//identical protein binding	GO:0002376//immune system process;GO:0006508//proteolysis;GO:0006897//endocytosis;GO:0006954//inflammatory response;GO:0007155//cell adhesion;GO:0007159//leukocyte cell-cell adhesion;GO:0008015//blood circulation;GO:0008219//cell death;GO:0042157//lipoprotein metabolic process;GO:0043312//neutrophil degranulation;GO:0050900//leukocyte migration
ENSG00000174405	119	220	1.51	3.03	1.51	3.03	1.00476924414787	6.39676602276195e-10	6.80295375725267e-09	LIG4	DNA ligase 4 [Source:HGNC Symbol;Acc:HGNC:6601]	Genetic Information Processing	Replication and repair	ko03450//Non-homologous end-joining	K10777	GO:0000784//nuclear chromosome, telomeric region;GO:0000793//condensed chromosome;GO:0005634//nucleus;GO:0005654//nucleoplasm;GO:0005958//DNA-dependent protein kinase-DNA ligase 4 complex;GO:0032807//DNA ligase IV complex;GO:0036464//cytoplasmic ribonucleoprotein granule;GO:0070419//nonhomologous end joining complex	GO:0000166//nucleotide binding;GO:0003677//DNA binding;GO:0003909//DNA ligase activity;GO:0003910//DNA ligase (ATP) activity;GO:0005515//protein binding;GO:0005524//ATP binding;GO:0008022//protein C-terminus binding;GO:0016874//ligase activity;GO:0046872//metal ion binding	GO:0000012//single strand break repair;GO:0001701//in utero embryonic development;GO:0002328//pro-B cell differentiation;GO:0006260//DNA replication;GO:0006266//DNA ligation;GO:0006281//DNA repair;GO:0006297//nucleotide-excision repair, DNA gap filling;GO:0006302//double-strand break repair;GO:0006303//double-strand break repair via nonhomologous end joining;GO:0006310//DNA recombination;GO:00069…
ENSG00000174514	32	11	0.40	0.15	0.4	0.15	-1.41503749927884	0.0054503440093995	0.0176099041353564	MFSD4A	major facilitator superfamily domain containing 4A [Source:HGNC Symbol;Acc:HGNC:25433]	-	-	-	-	GO:0016020//membrane;GO:0016021//integral component of membrane	GO:0005355//glucose transmembrane transporter activity;GO:0022857//transmembrane transporter activity	GO:0055085//transmembrane transport;GO:1904659//glucose transmembrane transport
ENSG00000174640	568	201	7.47	2.73	7.47	2.73	-1.45220729186938	1.11980928544739e-33	6.28966645042922e-32	SLCO2A1	solute carrier organic anion transporter family member 2A1 [Source:HGNC Symbol;Acc:HGNC:10955]	-	-	-	-	GO:0005886//plasma membrane;GO:0005887//integral component of plasma membrane;GO:0016020//membrane;GO:0016021//integral component of membrane	GO:0005319//lipid transporter activity;GO:0005515//protein binding;GO:0015132//prostaglandin transmembrane transporter activity;GO:0015347//sodium-independent organic anion transmembrane transporter activity;GO:0022857//transmembrane transporter activity	GO:0006811//ion transport;GO:0006869//lipid transport;GO:0015732//prostaglandin transport;GO:0043252//sodium-independent organic anion transport;GO:0055085//transmembrane transport
ENSG00000174950	13	1	0.45	0.06	0.45	0.06	-2.90689059560852	0.00183717041705293	0.00682734123288199	CD164L2	CD164 molecule like 2 [Source:HGNC Symbol;Acc:HGNC:32043]	-	-	-	-	GO:0016020//membrane;GO:0016021//integral component of membrane;GO:0031410//cytoplasmic vesicle	GO:0005515//protein binding	-
ENSG00000175155	26	57	0.33	0.82	0.33	0.82	1.31315788525963	0.000274286713273744	0.00122855164599143	YPEL2	yippee like 2 [Source:HGNC Symbol;Acc:HGNC:18326]	-	-	-	-	GO:0005634//nucleus;GO:0005730//nucleolus	GO:0005515//protein binding;GO:0046872//metal ion binding	-
ENSG00000175198	280.94	522.78	5.99	15.29	5.99	15.29	1.35196049857202	1.06575293867298e-21	3.11132458697178e-20	PCCA	propionyl-CoA carboxylase subunit alpha [Source:HGNC Symbol;Acc:HGNC:8653]	Metabolism;Metabolism;Metabolism;Metabolism;Metabolism	Global and overview maps;Global and overview maps;Amino acid metabolism;Carbohydrate metabolism;Carbohydrate metabolism	ko01100//Metabolic pathways;ko01200//Carbon metabolism;ko00280//Valine, leucine and isoleucine degradation;ko00640//Propanoate metabolism;ko00630//Glyoxylate and dicarboxylate metabolism	K01965;K01965;K01965;K01965;K01965	GO:0005739//mitochondrion;GO:0005759//mitochondrial matrix;GO:0005829//cytosol	GO:0000166//nucleotide binding;GO:0004658//propionyl-CoA carboxylase activity;GO:0005515//protein binding;GO:0005524//ATP binding;GO:0009374//biotin binding;GO:0016421//CoA carboxylase activity;GO:0016874//ligase activity;GO:0019899//enzyme binding;GO:0046872//metal ion binding	GO:0006629//lipid metabolic process;GO:0006768//biotin metabolic process;GO:0016042//lipid catabolic process;GO:0019626//short-chain fatty acid catabolic process
ENSG00000176171	6	26	0.10	0.48	0.1	0.48	2.26303440583379	0.000327557950459826	0.0014430915729772	BNIP3	BCL2 interacting protein 3 [Source:HGNC Symbol;Acc:HGNC:1084]	Human Diseases;Cellular Processes;Environmental Information Processing;Cellular Processes;Human Diseases	Infectious diseases;Transport and catabolism;Signal transduction;Transport and catabolism;Infectious diseases	ko05131//Shigellosis;ko04140//Autophagy - animal;ko04068//FoxO signaling pathway;ko04137//Mitophagy - animal;ko05134//Legionellosis	K15464;K15464;K15464;K15464;K15464	GO:0005634//nucleus;GO:0005635//nuclear envelope;GO:0005654//nucleoplasm;GO:0005737//cytoplasm;GO:0005739//mitochondrion;GO:0005740//mitochondrial envelope;GO:0005741//mitochondrial outer membrane;GO:0005783//endoplasmic reticulum;GO:0014069//postsynaptic density;GO:0016020//membrane;GO:0016021//integral component of membrane;GO:0030425//dendrite;GO:0031307//integral component of mitochondrial ou…	GO:0005515//protein binding;GO:0042802//identical protein binding;GO:0042803//protein homodimerization activity;GO:0051020//GTPase binding	GO:0000422//autophagy of mitochondrion;GO:0001666//response to hypoxia;GO:0006915//apoptotic process;GO:0008219//cell death;GO:0009617//response to bacterium;GO:0010508//positive regulation of autophagy;GO:0010637//negative regulation of mitochondrial fusion;GO:0010659//cardiac muscle cell apoptotic process;GO:0010666//positive regulation of cardiac muscle cell apoptotic process;GO:0010821//regul…
ENSG00000176909	31	12	0.86	0.39	0.86	0.39	-1.14086253583985	0.0138181439239991	0.0393981127282987	MAMSTR	MEF2 activating motif and SAP domain containing transcriptional regulator [Source:HGNC Symbol;Acc:HGNC:26689]	-	-	-	-	GO:0005634//nucleus	GO:0001085//RNA polymerase II transcription factor binding;GO:0003712//transcription coregulator activity;GO:0051059//NF-kappaB binding	GO:0006357//regulation of transcription by RNA polymerase II;GO:0010831//positive regulation of myotube differentiation;GO:0045944//positive regulation of transcription by RNA polymerase II
ENSG00000176928	163	61	1.64	0.67	1.64	0.67	-1.29146281416031	7.1326780227094e-10	7.54215603088498e-09	GCNT4	glucosaminyl (N-acetyl) transferase 4 [Source:HGNC Symbol;Acc:HGNC:17973]	Metabolism;Metabolism	Global and overview maps;Glycan biosynthesis and metabolism	ko01100//Metabolic pathways;ko00512//Mucin type O-glycan biosynthesis	K09663;K09663	GO:0000139//Golgi membrane;GO:0005794//Golgi apparatus;GO:0016020//membrane;GO:0016021//integral component of membrane	GO:0003829//beta-1,3-galactosyl-O-glycosyl-glycoprotein beta-1,6-N-acetylglucosaminyltransferase activity;GO:0008109//N-acetyllactosaminide beta-1,6-N-acetylglucosaminyltransferase activity;GO:0016740//transferase activity;GO:0016757//transferase activity, transferring glycosyl groups	GO:0002121//inter-male aggressive behavior;GO:0005975//carbohydrate metabolic process;GO:0006486//protein glycosylation;GO:0006493//protein O-linked glycosylation;GO:0016266//O-glycan processing;GO:0042403//thyroid hormone metabolic process;GO:0048729//tissue morphogenesis;GO:0048872//homeostasis of number of cells;GO:0060993//kidney morphogenesis
ENSG00000177494	9	28	0.21	0.70	0.21	0.7	1.73696559416621	0.000761073019255394	0.00308015633984676	ZBED2	zinc finger BED-type containing 2 [Source:HGNC Symbol;Acc:HGNC:20710]	-	-	-	-	GO:0000790//nuclear chromatin;GO:0005634//nucleus	GO:0000976//transcription regulatory region sequence-specific DNA binding;GO:0000981//DNA-binding transcription factor activity, RNA polymerase II-specific;GO:0003677//DNA binding;GO:0046872//metal ion binding	GO:0000122//negative regulation of transcription by RNA polymerase II;GO:0045618//positive regulation of keratinocyte differentiation;GO:0045944//positive regulation of transcription by RNA polymerase II;GO:0090263//positive regulation of canonical Wnt signaling pathway
ENSG00000177576	68.62	107.74	0.63	3.27	0.63	3.27	2.37586690199817	0.000538735247675733	0.00225125801376688	C18orf32	chromosome 18 open reading frame 32 [Source:HGNC Symbol;Acc:HGNC:31690]	-	-	-	-	GO:0005783//endoplasmic reticulum;GO:0005811//lipid droplet	GO:0005515//protein binding	GO:0043123//positive regulation of I-kappaB kinase/NF-kappaB signaling
ENSG00000178033	1	11	0.01	0.06	0.01	0.06	2.58496250072116	0.0063621665408163	0.0202155139042672	CALHM5	calcium homeostasis modulator family member 5 [Source:HGNC Symbol;Acc:HGNC:21568]	-	-	-	-	GO:0005887//integral component of plasma membrane;GO:0016020//membrane;GO:0016021//integral component of membrane	GO:0005261//cation channel activity	GO:0006811//ion transport;GO:0034220//ion transmembrane transport;GO:0098655//cation transmembrane transport
ENSG00000178201	12	27	0.26	0.63	0.26	0.63	1.27684020535882	0.00954371522777407	0.0287537755139055	VN1R1	vomeronasal 1 receptor 1 [Source:HGNC Symbol;Acc:HGNC:13548]	-	-	-	-	GO:0005886//plasma membrane;GO:0016020//membrane;GO:0016021//integral component of membrane	GO:0004930//G protein-coupled receptor activity;GO:0016503//pheromone receptor activity	GO:0007165//signal transduction;GO:0007186//G protein-coupled receptor signaling pathway;GO:0008150//biological_process;GO:0019236//response to pheromone
ENSG00000178597	125	55	1.37	0.65	1.37	0.65	-1.07566426993207	4.29361965500576e-06	2.70729689385663e-05	PSAPL1	prosaposin like 1 [Source:HGNC Symbol;Acc:HGNC:33131]	Cellular Processes	Transport and catabolism	ko04142//Lysosome	K12382	GO:0005576//extracellular region;GO:0005615//extracellular space;GO:0005764//lysosome;GO:0005829//cytosol	-	GO:0006629//lipid metabolic process;GO:0006665//sphingolipid metabolic process;GO:0007193//adenylate cyclase-inhibiting G protein-coupled receptor signaling pathway;GO:0019216//regulation of lipid metabolic process;GO:0060736//prostate gland growth;GO:0060742//epithelial cell differentiation involved in prostate gland development
ENSG00000178934	26.82	9	2.73	1.00	2.73	1	-1.44890095114513	0.0114032191578994	0.033564892303758	LGALS7B	galectin 7B [Source:HGNC Symbol;Acc:HGNC:34447]	-	-	-	-	GO:0005576//extracellular region;GO:0005615//extracellular space;GO:0005634//nucleus;GO:0005737//cytoplasm;GO:0005829//cytosol;GO:0070062//extracellular exosome	GO:0005515//protein binding;GO:0016936//galactoside binding;GO:0030246//carbohydrate binding	GO:0006915//apoptotic process;GO:0007157//heterophilic cell-cell adhesion via plasma membrane cell adhesion molecules;GO:0010628//positive regulation of gene expression;GO:0010629//negative regulation of gene expression;GO:0032689//negative regulation of interferon-gamma production;GO:2000562//negative regulation of CD4-positive, alpha-beta T cell proliferation
ENSG00000179148	34	11	0.52	0.19	0.52	0.19	-1.45251220469751	0.00248596454335543	0.00889384069616041	ALOXE3	arachidonate lipoxygenase 3 [Source:HGNC Symbol;Acc:HGNC:13743]	-	-	-	-	GO:0005737//cytoplasm;GO:0005829//cytosol	GO:0005506//iron ion binding;GO:0005515//protein binding;GO:0016491//oxidoreductase activity;GO:0016702//oxidoreductase activity, acting on single donors with incorporation of molecular oxygen, incorporation of two atoms of oxygen;GO:0016829//lyase activity;GO:0016853//isomerase activity;GO:0046872//metal ion binding;GO:0050486//intramolecular transferase activity, transferring hydroxy groups;GO:…	GO:0006629//lipid metabolic process;GO:0006631//fatty acid metabolic process;GO:0006665//sphingolipid metabolic process;GO:0019233//sensory perception of pain;GO:0019369//arachidonic acid metabolic process;GO:0019372//lipoxygenase pathway;GO:0035357//peroxisome proliferator activated receptor signaling pathway;GO:0043651//linoleic acid metabolic process;GO:0045444//fat cell differentiation;GO:004…
ENSG00000179222	0	11	0.00	0.23	0.001	0.23	7.84549005094438	0.000979250329958916	0.00386984640828066	MAGED1	MAGE family member D1 [Source:HGNC Symbol;Acc:HGNC:6813]	Organismal Systems	Nervous system	ko04722//Neurotrophin signaling pathway	K12464	GO:0000785//chromatin;GO:0005634//nucleus;GO:0005737//cytoplasm;GO:0005886//plasma membrane;GO:0016020//membrane;GO:0032991//protein-containing complex	GO:0003713//transcription coactivator activity;GO:0005515//protein binding;GO:0042802//identical protein binding	GO:0006355//regulation of transcription, DNA-templated;GO:0006357//regulation of transcription by RNA polymerase II;GO:0032922//circadian regulation of gene expression;GO:0042752//regulation of circadian rhythm;GO:0042981//regulation of apoptotic process;GO:0043406//positive regulation of MAP kinase activity;GO:0045892//negative regulation of transcription, DNA-templated;GO:0045893//positive regu…
ENSG00000179715	490	210	21.74	9.46	21.74	9.46	-1.20043985168791	5.5058682435786e-21	1.54919401322177e-19	PCED1B	PC-esterase domain containing 1B [Source:HGNC Symbol;Acc:HGNC:28255]	-	-	-	-	-	GO:0005515//protein binding	-
ENSG00000180354	105	242	1.10	3.42	1.1	3.42	1.63649280136124	4.1159037546632e-16	8.08512370530383e-15	MTURN	maturin, neural progenitor differentiation regulator homolog [Source:HGNC Symbol;Acc:HGNC:25457]	-	-	-	-	GO:0005737//cytoplasm	GO:0005515//protein binding	GO:0007275//multicellular organism development;GO:0032088//negative regulation of NF-kappaB transcription factor activity;GO:0045654//positive regulation of megakaryocyte differentiation;GO:0046330//positive regulation of JNK cascade;GO:0070374//positive regulation of ERK1 and ERK2 cascade
ENSG00000180644	172	64	3.50	1.42	3.5	1.42	-1.30146399232765	1.55984844538251e-10	1.7903715023458e-09	PRF1	perforin 1 [Source:HGNC Symbol;Acc:HGNC:9360]	Organismal Systems;Cellular Processes;Human Diseases;Human Diseases;Human Diseases;Human Diseases;Human Diseases	Immune system;Cell growth and death;Cardiovascular diseases;Immune diseases;Immune diseases;Endocrine and metabolic diseases;Immune diseases	ko04650//Natural killer cell mediated cytotoxicity;ko04210//Apoptosis;ko05416//Viral myocarditis;ko05320//Autoimmune thyroid disease;ko05330//Allograft rejection;ko04940//Type I diabetes mellitus;ko05332//Graft-versus-host disease	K07818;K07818;K07818;K07818;K07818;K07818;K07818	GO:0005576//extracellular region;GO:0005768//endosome;GO:0005829//cytosol;GO:0005886//plasma membrane;GO:0016020//membrane;GO:0016021//integral component of membrane;GO:0031410//cytoplasmic vesicle;GO:0031904//endosome lumen;GO:0044194//cytolytic granule	GO:0005509//calcium ion binding;GO:0005515//protein binding;GO:0022829//wide pore channel activity;GO:0042802//identical protein binding;GO:0046872//metal ion binding	GO:0001771//immunological synapse formation;GO:0001913//T cell mediated cytotoxicity;GO:0002357//defense response to tumor cell;GO:0002418//immune response to tumor cell;GO:0006915//apoptotic process;GO:0006968//cellular defense response;GO:0019835//cytolysis;GO:0051260//protein homooligomerization;GO:0051607//defense response to virus;GO:0051712//positive regulation of killing of cells of other …
ENSG00000180745	9	49	0.40	2.37	0.4	2.37	2.5668151540109	9.47264270562384e-09	8.81170516671759e-08	CLRN3	clarin 3 [Source:HGNC Symbol;Acc:HGNC:20795]	-	-	-	-	GO:0016020//membrane;GO:0016021//integral component of membrane;GO:0070062//extracellular exosome	GO:0005515//protein binding	-
ENSG00000180938	31	58	0.48	0.98	0.48	0.98	1.02974734339405	0.00136814651719228	0.00524125009127707	ZNF572	zinc finger protein 572 [Source:HGNC Symbol;Acc:HGNC:26758]	-	-	-	-	GO:0005634//nucleus;GO:0005654//nucleoplasm	GO:0000978//RNA polymerase II proximal promoter sequence-specific DNA binding;GO:0001227//DNA-binding transcription repressor activity, RNA polymerase II-specific;GO:0003676//nucleic acid binding;GO:0003677//DNA binding;GO:0005515//protein binding;GO:0042802//identical protein binding;GO:0046872//metal ion binding	GO:0000122//negative regulation of transcription by RNA polymerase II;GO:0006357//regulation of transcription by RNA polymerase II
ENSG00000180998	26	76	0.42	1.41	0.42	1.41	1.74723392962003	5.36846999579632e-08	4.52384704950959e-07	GPR137C	G protein-coupled receptor 137C [Source:HGNC Symbol;Acc:HGNC:25445]	-	-	-	-	GO:0005764//lysosome;GO:0005765//lysosomal membrane;GO:0016020//membrane;GO:0016021//integral component of membrane	-	GO:1904263//positive regulation of TORC1 signaling
ENSG00000181458	9	27	0.29	0.95	0.29	0.95	1.71187461320338	0.0012049933792858	0.00467195858236477	TMEM45A	transmembrane protein 45A [Source:HGNC Symbol;Acc:HGNC:25480]	-	-	-	-	GO:0016020//membrane;GO:0016021//integral component of membrane	GO:0005515//protein binding	-
ENSG00000181619	12	39	0.13	0.49	0.13	0.49	1.91427012597412	5.82319163058682e-05	0.000300376794805168	GPR135	G protein-coupled receptor 135 [Source:HGNC Symbol;Acc:HGNC:19991]	-	-	-	-	GO:0005768//endosome;GO:0005886//plasma membrane;GO:0010008//endosome membrane;GO:0016020//membrane;GO:0016021//integral component of membrane	GO:0004930//G protein-coupled receptor activity;GO:0005515//protein binding;GO:1990763//arrestin family protein binding	GO:0007165//signal transduction;GO:0007186//G protein-coupled receptor signaling pathway
ENSG00000182578	85	31	1.92	0.47	1.92	0.47	-2.03037364904352	5.91548977065924e-06	3.62888766163531e-05	CSF1R	colony stimulating factor 1 receptor [Source:HGNC Symbol;Acc:HGNC:2433]	Human Diseases;Environmental Information Processing;Environmental Information Processing;Environmental Information Processing;Human Diseases;Environmental Information Processing;Environmental Information Processing;Organismal Systems;Organismal Systems;Environmental Information Processing;Human Diseases	Cancers;Signal transduction;Signal transduction;Signaling molecules and interaction;Cancers;Signal transduction;Signal transduction;Immune system;Development;Signaling molecules and interaction;Cancers	ko05200//Pathways in cancer;ko04151//PI3K-Akt signaling pathway;ko04010//MAPK signaling pathway;ko04060//Cytokine-cytokine receptor interaction;ko05202//Transcriptional misregulation in cancers;ko04014//Ras signaling pathway;ko04015//Rap1 signaling pathway;ko04640//Hematopoietic cell lineage;ko04380//Osteoclast differentiation;ko04061//Viral protein interaction with cytokine and cytokine receptor…	K05090;K05090;K05090;K05090;K05090;K05090;K05090;K05090;K05090;K05090;K05090	GO:0005654//nucleoplasm;GO:0005886//plasma membrane;GO:0005887//integral component of plasma membrane;GO:0009986//cell surface;GO:0016020//membrane;GO:0016021//integral component of membrane;GO:0043231//intracellular membrane-bounded organelle;GO:0043235//receptor complex;GO:1990682//CSF1-CSF1R complex	GO:0000166//nucleotide binding;GO:0004672//protein kinase activity;GO:0004713//protein tyrosine kinase activity;GO:0004714//transmembrane receptor protein tyrosine kinase activity;GO:0005011//macrophage colony-stimulating factor receptor activity;GO:0005515//protein binding;GO:0005524//ATP binding;GO:0016301//kinase activity;GO:0016740//transferase activity;GO:0019903//protein phosphatase binding…	GO:0001934//positive regulation of protein phosphorylation;GO:0002244//hematopoietic progenitor cell differentiation;GO:0002376//immune system process;GO:0002931//response to ischemia;GO:0006468//protein phosphorylation;GO:0006954//inflammatory response;GO:0007165//signal transduction;GO:0007169//transmembrane receptor protein tyrosine kinase signaling pathway;GO:0007275//multicellular organism d…
ENSG00000182700	25	47	0.37	0.75	0.37	0.75	1.01936532486693	0.00470036261842123	0.0154606449786948	IGIP	IgA inducing protein [Source:HGNC Symbol;Acc:HGNC:33847]	-	-	-	-	GO:0005576//extracellular region	-	-
ENSG00000182732	9	24	0.22	0.59	0.22	0.59	1.42321143072454	0.00458377454252642	0.0151243059062319	RGS6	regulator of G protein signaling 6 [Source:HGNC Symbol;Acc:HGNC:10002]	-	-	-	-	GO:0005634//nucleus;GO:0005654//nucleoplasm;GO:0005730//nucleolus;GO:0005737//cytoplasm;GO:0005829//cytosol;GO:0005886//plasma membrane;GO:0016020//membrane;GO:0019898//extrinsic component of membrane;GO:0043231//intracellular membrane-bounded organelle	GO:0003924//GTPase activity;GO:0005096//GTPase activator activity;GO:0005515//protein binding	GO:0007186//G protein-coupled receptor signaling pathway;GO:0008277//regulation of G protein-coupled receptor signaling pathway;GO:0009968//negative regulation of signal transduction;GO:0035556//intracellular signal transduction;GO:0043547//positive regulation of GTPase activity
ENSG00000183128	13	1	0.40	0.03	0.4	0.03	-3.73696559416621	0.00183717041705293	0.00682734123288199	CALHM3	calcium homeostasis modulator 3 [Source:HGNC Symbol;Acc:HGNC:23458]	-	-	-	-	GO:0005886//plasma membrane;GO:0005887//integral component of plasma membrane;GO:0016020//membrane;GO:0016021//integral component of membrane;GO:0016323//basolateral plasma membrane	GO:0005244//voltage-gated ion channel activity;GO:0005261//cation channel activity;GO:0005515//protein binding	GO:0006811//ion transport;GO:0034220//ion transmembrane transport;GO:0050896//response to stimulus;GO:0050909//sensory perception of taste;GO:0051291//protein heterooligomerization;GO:0098655//cation transmembrane transport
ENSG00000183317	22	7	0.33	0.10	0.33	0.1	-1.72246602447109	0.0126012247422284	0.0364847690890236	EPHA10	EPH receptor A10 [Source:HGNC Symbol;Acc:HGNC:19987]	-	-	-	-	GO:0005576//extracellular region;GO:0005886//plasma membrane;GO:0005887//integral component of plasma membrane;GO:0016020//membrane;GO:0016021//integral component of membrane;GO:0043005//neuron projection;GO:0043235//receptor complex	GO:0000166//nucleotide binding;GO:0004672//protein kinase activity;GO:0004713//protein tyrosine kinase activity;GO:0004714//transmembrane receptor protein tyrosine kinase activity;GO:0005003//ephrin receptor activity;GO:0005005//transmembrane-ephrin receptor activity;GO:0005515//protein binding;GO:0005524//ATP binding;GO:0016301//kinase activity;GO:0016740//transferase activity	GO:0006468//protein phosphorylation;GO:0007169//transmembrane receptor protein tyrosine kinase signaling pathway;GO:0007275//multicellular organism development;GO:0007411//axon guidance;GO:0008150//biological_process;GO:0016310//phosphorylation;GO:0018108//peptidyl-tyrosine phosphorylation;GO:0033674//positive regulation of kinase activity;GO:0048013//ephrin receptor signaling pathway
ENSG00000183479	18.51	1	0.42	0.04	0.42	0.04	-3.39231742277876	7.68171018126662e-05	0.000386887905890455	TREX2	three prime repair exonuclease 2 [Source:HGNC Symbol;Acc:HGNC:12270]	-	-	-	-	GO:0005634//nucleus;GO:0005737//cytoplasm	GO:0000287//magnesium ion binding;GO:0003676//nucleic acid binding;GO:0004518//nuclease activity;GO:0004527//exonuclease activity;GO:0005515//protein binding;GO:0008296//3'-5'-exodeoxyribonuclease activity;GO:0008408//3'-5' exonuclease activity;GO:0008853//exodeoxyribonuclease III activity;GO:0016787//hydrolase activity;GO:0042803//protein homodimerization activity;GO:0046872//metal ion binding	GO:0000738//DNA catabolic process, exonucleolytic;GO:0006259//DNA metabolic process;GO:0006281//DNA repair;GO:0006974//cellular response to DNA damage stimulus
ENSG00000183486	27	86	0.40	1.40	0.4	1.4	1.8073549220576	1.45551390652653e-09	1.48691918583747e-08	MX2	MX dynamin like GTPase 2 [Source:HGNC Symbol;Acc:HGNC:7533]	Human Diseases;Human Diseases;Human Diseases;Human Diseases	Infectious diseases;Infectious diseases;Infectious diseases;Infectious diseases	ko05165//Human papillomavirus infection;ko05164//Influenza A;ko05160//Hepatitis C;ko05162//Measles	K14754;K14754;K14754;K14754	GO:0005634//nucleus;GO:0005643//nuclear pore;GO:0005737//cytoplasm;GO:0005829//cytosol;GO:0005886//plasma membrane;GO:0014069//postsynaptic density;GO:0015630//microtubule cytoskeleton;GO:0016020//membrane;GO:0030424//axon;GO:0031410//cytoplasmic vesicle;GO:0031966//mitochondrial membrane;GO:0043197//dendritic spine;GO:0044327//dendritic spine head;GO:0045202//synapse;GO:0045211//postsynaptic mem…	GO:0000166//nucleotide binding;GO:0003924//GTPase activity;GO:0005515//protein binding;GO:0005525//GTP binding;GO:0008017//microtubule binding	GO:0000266//mitochondrial fission;GO:0002376//immune system process;GO:0003374//dynamin family protein polymerization involved in mitochondrial fission;GO:0006952//defense response;GO:0009615//response to virus;GO:0015031//protein transport;GO:0016185//synaptic vesicle budding from presynaptic endocytic zone membrane;GO:0031623//receptor internalization;GO:0035455//response to interferon-alpha;GO…
ENSG00000183569	8.1	25.04	0.20	0.66	0.2	0.66	1.72246602447109	0.0029584664862677	0.0103291105968202	SERHL2	serine hydrolase like 2 [Source:HGNC Symbol;Acc:HGNC:29446]	-	-	-	-	GO:0005575//cellular_component;GO:0005737//cytoplasm;GO:0005777//peroxisome;GO:0031410//cytoplasmic vesicle;GO:0048471//perinuclear region of cytoplasm	GO:0003674//molecular_function;GO:0016787//hydrolase activity	GO:0008150//biological_process
ENSG00000183671	352	109	10.53	3.66	10.53	3.66	-1.52458988274167	4.82432763044248e-26	1.94182473452034e-24	GPR1	G protein-coupled receptor 1 [Source:HGNC Symbol;Acc:HGNC:4463]	-	-	-	-	GO:0005654//nucleoplasm;GO:0005886//plasma membrane;GO:0005887//integral component of plasma membrane;GO:0016020//membrane;GO:0016021//integral component of membrane;GO:0043005//neuron projection;GO:0043231//intracellular membrane-bounded organelle	GO:0004930//G protein-coupled receptor activity;GO:0005515//protein binding;GO:0042277//peptide binding;GO:0042923//neuropeptide binding	GO:0007165//signal transduction;GO:0007186//G protein-coupled receptor signaling pathway;GO:0007218//neuropeptide signaling pathway
ENSG00000183889	135.36	256.51	9.37	20.30	9.37	20.3	1.11535877441335	4.95456606819896e-12	6.69002284821161e-11	AC138969.1	novel member of the nuclear pore complex interacting protein NPIP gene family	-	-	-	-	GO:0005654//nucleoplasm	-	-
ENSG00000184949	19	43	0.14	0.41	0.14	0.41	1.55019708256048	0.000914566627557418	0.00364445055901758	FAM227A	family with sequence similarity 227 member A [Source:HGNC Symbol;Acc:HGNC:44197]	-	-	-	-	-	-	-
ENSG00000185304	114.88	260.18	1.01	2.41	1.01	2.41	1.25467785347817	1.31964641022753e-16	2.70747455165015e-15	RGPD2	RANBP2 like and GRIP domain containing 2 [Source:HGNC Symbol;Acc:HGNC:32415]	-	-	-	-	GO:0005634//nucleus;GO:0005643//nuclear pore;GO:0005737//cytoplasm	GO:0005096//GTPase activator activity;GO:0005515//protein binding;GO:0008536//Ran GTPase binding	GO:0006607//NLS-bearing protein import into nucleus;GO:0043547//positive regulation of GTPase activity;GO:0046907//intracellular transport
ENSG00000185479	49.1	11	1.08	0.26	1.08	0.26	-2.05444778402238	5.28270742697037e-06	3.27607699879119e-05	KRT6B	keratin 6B [Source:HGNC Symbol;Acc:HGNC:6444]	-	-	-	-	GO:0005829//cytosol;GO:0005882//intermediate filament;GO:0045095//keratin filament;GO:0070062//extracellular exosome	GO:0005200//structural constituent of cytoskeleton;GO:0005515//protein binding	GO:0007010//cytoskeleton organization;GO:0007398//ectoderm development;GO:0031424//keratinization;GO:0070268//cornification
ENSG00000185670	38	59	0.84	2.26	0.84	2.26	1.42786153963643	0.0146258168235133	0.0413576887666422	ZBTB3	zinc finger and BTB domain containing 3 [Source:HGNC Symbol;Acc:HGNC:22918]	-	-	-	-	GO:0005634//nucleus	GO:0000978//RNA polymerase II proximal promoter sequence-specific DNA binding;GO:0000981//DNA-binding transcription factor activity, RNA polymerase II-specific;GO:0003676//nucleic acid binding;GO:0003677//DNA binding;GO:0005515//protein binding;GO:0046872//metal ion binding	GO:0006357//regulation of transcription by RNA polymerase II
ENSG00000185686	14	0	0.32	0.00	0.32	0.001	-8.32192809488736	0.000122626621599143	0.000590430395783096	PRAME	PRAME nuclear receptor transcriptional regulator [Source:HGNC Symbol;Acc:HGNC:9336]	-	-	-	-	GO:0005634//nucleus;GO:0005654//nucleoplasm;GO:0005737//cytoplasm;GO:0005886//plasma membrane;GO:0016020//membrane	GO:0005515//protein binding;GO:0042974//retinoic acid receptor binding	GO:0006915//apoptotic process;GO:0008284//positive regulation of cell proliferation;GO:0030154//cell differentiation;GO:0040008//regulation of growth;GO:0043066//negative regulation of apoptotic process;GO:0045596//negative regulation of cell differentiation;GO:0045892//negative regulation of transcription, DNA-templated;GO:0048387//negative regulation of retinoic acid receptor signaling pathway
ENSG00000185774	0	9.31	0.00	0.22	0.001	0.22	7.78135971352466	0.00195752238785994	0.007205711615616	KCNIP4	potassium voltage-gated channel interacting protein 4 [Source:HGNC Symbol;Acc:HGNC:30083]	-	-	-	-	GO:0005737//cytoplasm;GO:0005783//endoplasmic reticulum;GO:0005829//cytosol;GO:0005886//plasma membrane;GO:0008076//voltage-gated potassium channel complex;GO:0016020//membrane	GO:0005244//voltage-gated ion channel activity;GO:0005267//potassium channel activity;GO:0005509//calcium ion binding;GO:0005515//protein binding;GO:0015459//potassium channel regulator activity;GO:0046872//metal ion binding	GO:0006811//ion transport;GO:0006813//potassium ion transport;GO:0034765//regulation of ion transmembrane transport;GO:0061337//cardiac conduction;GO:0071805//potassium ion transmembrane transport;GO:0072659//protein localization to plasma membrane;GO:1901379//regulation of potassium ion transmembrane transport
ENSG00000186280	8	28	0.19	0.52	0.19	0.52	1.45251220469751	0.000316265528209732	0.00139876478524376	KDM4D	lysine demethylase 4D [Source:HGNC Symbol;Acc:HGNC:25498]	-	-	-	-	GO:0005634//nucleus;GO:0005654//nucleoplasm;GO:0005721//pericentric heterochromatin;GO:0035097//histone methyltransferase complex;GO:0035861//site of double-strand break;GO:0072562//blood microparticle	GO:0003684//damaged DNA binding;GO:0005515//protein binding;GO:0016491//oxidoreductase activity;GO:0031490//chromatin DNA binding;GO:0032452//histone demethylase activity;GO:0032454//histone demethylase activity (H3-K9 specific);GO:0046872//metal ion binding;GO:0051213//dioxygenase activity	GO:0000724//double-strand break repair via homologous recombination;GO:0001932//regulation of protein phosphorylation;GO:0006325//chromatin organization;GO:0006338//chromatin remodeling;GO:0006974//cellular response to DNA damage stimulus;GO:0033169//histone H3-K9 demethylation;GO:0035563//positive regulation of chromatin binding;GO:0055114//oxidation-reduction process;GO:0071479//cellular respon…
ENSG00000187094	49	12	3.00	0.80	3	0.8	-1.90689059560852	1.24982262262722e-05	7.257224756859e-05	CCK	cholecystokinin [Source:HGNC Symbol;Acc:HGNC:1569]	Environmental Information Processing;Organismal Systems;Organismal Systems	Signaling molecules and interaction;Digestive system;Endocrine system	ko04080//Neuroactive ligand-receptor interaction;ko04972//Pancreatic secretion;ko04911//Insulin secretion	K05226;K05226;K05226	GO:0005576//extracellular region;GO:0005615//extracellular space;GO:0030424//axon;GO:0030425//dendrite;GO:0043025//neuronal cell body;GO:0043194//axon initial segment;GO:0043195//terminal bouton;GO:0043203//axon hillock;GO:0043204//perikaryon	GO:0005179//hormone activity;GO:0005184//neuropeptide hormone activity;GO:0005515//protein binding;GO:0051428//peptide hormone receptor binding	GO:0001764//neuron migration;GO:0001836//release of cytochrome c from mitochondria;GO:0006915//apoptotic process;GO:0006919//activation of cysteine-type endopeptidase activity involved in apoptotic process;GO:0007165//signal transduction;GO:0007186//G protein-coupled receptor signaling pathway;GO:0007205//protein kinase C-activating G protein-coupled receptor signaling pathway;GO:0007409//axonoge…
ENSG00000187098	67	190	1.01	3.08	1.01	3.08	1.60857505794311	4.73841052243993e-17	1.00713381636666e-15	MITF	melanocyte inducing transcription factor [Source:HGNC Symbol;Acc:HGNC:7105]	Human Diseases;Human Diseases;Organismal Systems;Organismal Systems;Human Diseases;Cellular Processes	Cancers;Cancers;Development;Endocrine system;Cancers;Transport and catabolism	ko05200//Pathways in cancer;ko05202//Transcriptional misregulation in cancers;ko04380//Osteoclast differentiation;ko04916//Melanogenesis;ko05218//Melanoma;ko04137//Mitophagy - animal	K09455;K09455;K09455;K09455;K09455;K09455	GO:0000790//nuclear chromatin;GO:0005634//nucleus;GO:0005654//nucleoplasm;GO:0005737//cytoplasm;GO:0032991//protein-containing complex	GO:0000978//RNA polymerase II proximal promoter sequence-specific DNA binding;GO:0000981//DNA-binding transcription factor activity, RNA polymerase II-specific;GO:0001227//DNA-binding transcription repressor activity, RNA polymerase II-specific;GO:0001228//DNA-binding transcription activator activity, RNA polymerase II-specific;GO:0003677//DNA binding;GO:0003682//chromatin binding;GO:0003700//DNA…	GO:0000122//negative regulation of transcription by RNA polymerase II;GO:0006351//transcription, DNA-templated;GO:0006355//regulation of transcription, DNA-templated;GO:0006357//regulation of transcription by RNA polymerase II;GO:0007275//multicellular organism development;GO:0010468//regulation of gene expression;GO:0010628//positive regulation of gene expression;GO:0016055//Wnt signaling pathwa…
ENSG00000187187	0	16	0.00	0.20	0.001	0.2	7.64385618977472	1.53628163094804e-05	8.77569692666837e-05	ZNF546	zinc finger protein 546 [Source:HGNC Symbol;Acc:HGNC:28671]	Human Diseases	Infectious diseases	ko05168//Herpes simplex infection	K09228	GO:0005634//nucleus;GO:0016020//membrane;GO:0016021//integral component of membrane	GO:0000978//RNA polymerase II proximal promoter sequence-specific DNA binding;GO:0000981//DNA-binding transcription factor activity, RNA polymerase II-specific;GO:0003676//nucleic acid binding;GO:0003677//DNA binding;GO:0046872//metal ion binding	GO:0006355//regulation of transcription, DNA-templated;GO:0006357//regulation of transcription by RNA polymerase II
ENSG00000187474	3009	156	58.15	3.29	58.15	3.29	-4.14361970262534	0	0	FPR3	formyl peptide receptor 3 [Source:HGNC Symbol;Acc:HGNC:3828]	Environmental Information Processing;Human Diseases	Signaling molecules and interaction;Infectious diseases	ko04080//Neuroactive ligand-receptor interaction;ko05150//Staphylococcus aureus infection	K04173;K04173	GO:0005886//plasma membrane;GO:0016020//membrane;GO:0016021//integral component of membrane	GO:0004875//complement receptor activity;GO:0004930//G protein-coupled receptor activity;GO:0004982//N-formyl peptide receptor activity	GO:0002430//complement receptor mediated signaling pathway;GO:0006935//chemotaxis;GO:0006954//inflammatory response;GO:0007165//signal transduction;GO:0007186//G protein-coupled receptor signaling pathway;GO:0007200//phospholipase C-activating G protein-coupled receptor signaling pathway;GO:0007204//positive regulation of cytosolic calcium ion concentration
ENSG00000187627	63.93	21.62	0.93	0.34	0.93	0.34	-1.45169596985769	2.8783806723904e-05	0.000155977400192777	RGPD1	RANBP2 like and GRIP domain containing 1 [Source:HGNC Symbol;Acc:HGNC:32414]	-	-	-	-	GO:0005634//nucleus;GO:0005643//nuclear pore;GO:0005737//cytoplasm	GO:0005096//GTPase activator activity;GO:0005515//protein binding;GO:0008536//Ran GTPase binding	GO:0006607//NLS-bearing protein import into nucleus;GO:0043547//positive regulation of GTPase activity;GO:0046907//intracellular transport
ENSG00000187775	5	24	0.03	0.19	0.03	0.19	2.66296501272243	0.0003280770387999	0.0014449475304568	DNAH17	dynein axonemal heavy chain 17 [Source:HGNC Symbol;Acc:HGNC:2946]	Human Diseases	Neurodegenerative diseases	ko05016//Huntington disease	K10408	GO:0005737//cytoplasm;GO:0005856//cytoskeleton;GO:0005858//axonemal dynein complex;GO:0005874//microtubule;GO:0005929//cilium;GO:0005930//axoneme;GO:0030286//dynein complex;GO:0031514//motile cilium;GO:0036126//sperm flagellum;GO:0036157//outer dynein arm;GO:0042995//cell projection	GO:0000166//nucleotide binding;GO:0003774//motor activity;GO:0003777//microtubule motor activity;GO:0005524//ATP binding;GO:0008569//ATP-dependent microtubule motor activity, minus-end-directed;GO:0045505//dynein intermediate chain binding;GO:0051959//dynein light intermediate chain binding	GO:0003341//cilium movement;GO:0007018//microtubule-based movement;GO:0036158//outer dynein arm assembly;GO:0060285//cilium-dependent cell motility
ENSG00000187800	31	10	0.32	0.11	0.32	0.11	-1.5405683813627	0.00436289531893977	0.0145091474142392	PEAR1	platelet endothelial aggregation receptor 1 [Source:HGNC Symbol;Acc:HGNC:33631]	-	-	-	-	GO:0001891//phagocytic cup;GO:0005886//plasma membrane;GO:0016020//membrane;GO:0016021//integral component of membrane	GO:0005515//protein binding;GO:0038023//signaling receptor activity	GO:0014065//phosphatidylinositol 3-kinase signaling;GO:0043491//protein kinase B signaling;GO:0043654//recognition of apoptotic cell;GO:0070527//platelet aggregation
ENSG00000187908	275	1593	2.65	18.95	2.65	18.95	2.83813358360789	7.37193949987698e-231	9.89984457201661e-228	DMBT1	deleted in malignant brain tumors 1 [Source:HGNC Symbol;Acc:HGNC:2926]	Organismal Systems	Digestive system	ko04970//Salivary secretion	K13912	GO:0005576//extracellular region;GO:0005615//extracellular space;GO:0005737//cytoplasm;GO:0016020//membrane;GO:0019898//extrinsic component of membrane;GO:0030670//phagocytic vesicle membrane;GO:0031012//extracellular matrix;GO:0042589//zymogen granule membrane;GO:0070062//extracellular exosome	GO:0005044//scavenger receptor activity;GO:0005515//protein binding;GO:0035375//zymogen binding;GO:0038187//pattern recognition receptor activity;GO:0048306//calcium-dependent protein binding;GO:0050840//extracellular matrix binding	GO:0006897//endocytosis;GO:0006952//defense response;GO:0007275//multicellular organism development;GO:0015031//protein transport;GO:0016032//viral process;GO:0030154//cell differentiation;GO:0030855//epithelial cell differentiation;GO:0042494//detection of bacterial lipoprotein;GO:0043152//induction of bacterial agglutination;GO:0044267//cellular protein metabolic process;GO:0045087//innate immu…
ENSG00000187987	0	10	0.00	0.18	0.001	0.18	7.49185309632967	0.00195752238785994	0.007205711615616	ZSCAN23	zinc finger and SCAN domain containing 23 [Source:HGNC Symbol;Acc:HGNC:21193]	-	-	-	-	GO:0000790//nuclear chromatin;GO:0005634//nucleus	GO:0000978//RNA polymerase II proximal promoter sequence-specific DNA binding;GO:0000981//DNA-binding transcription factor activity, RNA polymerase II-specific;GO:0003676//nucleic acid binding;GO:0003677//DNA binding;GO:0003700//DNA-binding transcription factor activity;GO:0005515//protein binding;GO:0046872//metal ion binding;GO:1990837//sequence-specific double-stranded DNA binding	GO:0006355//regulation of transcription, DNA-templated;GO:0006357//regulation of transcription by RNA polymerase II
ENSG00000188177	15	31	0.07	0.15	0.07	0.15	1.09953567355091	0.0114444885751698	0.0336500766784253	ZC3H6	zinc finger CCCH-type containing 6 [Source:HGNC Symbol;Acc:HGNC:24762]	-	-	-	-	GO:0000790//nuclear chromatin;GO:0005575//cellular_component;GO:0005634//nucleus	GO:0000981//DNA-binding transcription factor activity, RNA polymerase II-specific;GO:0003674//molecular_function;GO:0003700//DNA-binding transcription factor activity;GO:0046872//metal ion binding	GO:0006357//regulation of transcription by RNA polymerase II;GO:0008150//biological_process;GO:0045892//negative regulation of transcription, DNA-templated
ENSG00000188293	50	14	3.26	0.99	3.26	0.99	-1.71937153415147	3.86337491468939e-05	0.000204624504266015	IGFL1	IGF like family member 1 [Source:HGNC Symbol;Acc:HGNC:24093]	-	-	-	-	GO:0005576//extracellular region;GO:0005615//extracellular space	GO:0005102//signaling receptor binding;GO:0005515//protein binding	-
ENSG00000188760	5	25	0.11	0.72	0.11	0.72	2.71049338280501	0.000194260253698636	0.000900411819151632	TMEM198	transmembrane protein 198 [Source:HGNC Symbol;Acc:HGNC:33704]	-	-	-	-	GO:0005886//plasma membrane;GO:0016020//membrane;GO:0016021//integral component of membrane;GO:0031410//cytoplasmic vesicle	-	GO:0007275//multicellular organism development;GO:0016055//Wnt signaling pathway;GO:0090263//positive regulation of canonical Wnt signaling pathway
ENSG00000188761	1142	728	43.09	19.70	43.09	19.7	-1.12915746876664	1.29323474123656e-13	2.0431725772777e-12	BCL2L15	BCL2 like 15 [Source:HGNC Symbol;Acc:HGNC:33624]	-	-	-	-	GO:0005634//nucleus;GO:0005829//cytosol	GO:0005515//protein binding	GO:0006915//apoptotic process;GO:0042981//regulation of apoptotic process
ENSG00000189052	16.31	0	0.94	0.00	0.94	0.001	-9.876516946565	3.07010913788487e-05	0.000165335954009608	CGB5	chorionic gonadotropin subunit beta 5 [Source:HGNC Symbol;Acc:HGNC:16452]	-	-	-	-	GO:0005576//extracellular region;GO:0005615//extracellular space;GO:0005737//cytoplasm	GO:0005179//hormone activity;GO:0005515//protein binding	GO:0006357//regulation of transcription by RNA polymerase II;GO:0006915//apoptotic process;GO:0007165//signal transduction;GO:0007186//G protein-coupled receptor signaling pathway;GO:0007267//cell-cell signaling;GO:0007292//female gamete generation;GO:0009755//hormone-mediated signaling pathway;GO:0016486//peptide hormone processing
ENSG00000189280	15	3	0.56	0.12	0.56	0.12	-2.22239242133645	0.0127621686851888	0.0368568437571083	GJB5	gap junction protein beta 5 [Source:HGNC Symbol;Acc:HGNC:4287]	-	-	-	-	GO:0005886//plasma membrane;GO:0005921//gap junction;GO:0005922//connexin complex;GO:0016020//membrane;GO:0016021//integral component of membrane;GO:0030054//cell junction	GO:0005243//gap junction channel activity;GO:0005515//protein binding	GO:0007154//cell communication;GO:0007267//cell-cell signaling;GO:0008544//epidermis development;GO:0055085//transmembrane transport;GO:0060707//trophoblast giant cell differentiation;GO:0060708//spongiotrophoblast differentiation;GO:0060713//labyrinthine layer morphogenesis;GO:1905867//epididymis development
ENSG00000189325	61	14	0.83	0.21	0.83	0.21	-1.98272200856816	2.678431444698e-07	2.0436874638987e-06	BNIP5	BCL2 interacting protein 5 [Source:HGNC Symbol;Acc:HGNC:33769]	-	-	-	-	-	GO:0005515//protein binding	-
ENSG00000189366	10	34	0.63	2.34	0.63	2.34	1.89308479608349	0.000107818619209403	0.000526163410294453	ALG1L	ALG1 chitobiosyldiphosphodolichol beta-mannosyltransferase like [Source:HGNC Symbol;Acc:HGNC:33721]	Metabolism;Metabolism;Metabolism	Global and overview maps;Glycan biosynthesis and metabolism;Glycan biosynthesis and metabolism	ko01100//Metabolic pathways;ko00510//N-Glycan biosynthesis;ko00513//Various types of N-glycan biosynthesis	K03842;K03842;K03842	GO:0005783//endoplasmic reticulum	GO:0000030//mannosyltransferase activity;GO:0016740//transferase activity;GO:0016757//transferase activity, transferring glycosyl groups	GO:0006486//protein glycosylation;GO:0097502//mannosylation
ENSG00000196214	91	120	1.58	4.51	1.58	4.51	1.51320287507828	0.0112982718459778	0.0333129883650267	ZNF766	zinc finger protein 766 [Source:HGNC Symbol;Acc:HGNC:28063]	Human Diseases	Infectious diseases	ko05168//Herpes simplex infection	K09228	GO:0005634//nucleus	GO:0003676//nucleic acid binding;GO:0003677//DNA binding;GO:0005515//protein binding;GO:0046872//metal ion binding	GO:0006355//regulation of transcription, DNA-templated
ENSG00000196236	500	624	5.82	12.32	5.82	12.32	1.08191119778662	5.88779526182891e-07	4.27393177433595e-06	XPNPEP3	X-prolyl aminopeptidase 3 [Source:HGNC Symbol;Acc:HGNC:28052]	-	-	-	-	GO:0005737//cytoplasm;GO:0005739//mitochondrion	GO:0004177//aminopeptidase activity;GO:0005515//protein binding;GO:0008233//peptidase activity;GO:0008237//metallopeptidase activity;GO:0016787//hydrolase activity;GO:0030145//manganese ion binding;GO:0042803//protein homodimerization activity;GO:0046872//metal ion binding;GO:0070006//metalloaminopeptidase activity	GO:0003094//glomerular filtration;GO:0006508//proteolysis;GO:0016485//protein processing
ENSG00000196247	148.04	271	1.61	3.45	1.61	3.45	1.09953567355091	9.28015320499811e-12	1.21101080516106e-10	ZNF107	zinc finger protein 107 [Source:HGNC Symbol;Acc:HGNC:12887]	Human Diseases	Infectious diseases	ko05168//Herpes simplex infection	K09228	GO:0005575//cellular_component;GO:0005634//nucleus	GO:0000978//RNA polymerase II proximal promoter sequence-specific DNA binding;GO:0001228//DNA-binding transcription activator activity, RNA polymerase II-specific;GO:0003674//molecular_function;GO:0003676//nucleic acid binding;GO:0003677//DNA binding;GO:0005515//protein binding;GO:0046872//metal ion binding	GO:0006355//regulation of transcription, DNA-templated;GO:0006357//regulation of transcription by RNA polymerase II;GO:0008150//biological_process;GO:0045944//positive regulation of transcription by RNA polymerase II
ENSG00000196611	2910	25	74.95	0.70	74.95	0.7	-6.74242974589026	0	0	MMP1	matrix metallopeptidase 1 [Source:HGNC Symbol;Acc:HGNC:7155]	Human Diseases;Human Diseases;Organismal Systems;Organismal Systems;Organismal Systems;Human Diseases	Cancers;Immune diseases;Endocrine system;Immune system;Endocrine system;Cancers	ko05200//Pathways in cancer;ko05323//Rheumatoid arthritis;ko04926//Relaxin signaling pathway;ko04657//IL-17 signaling pathway;ko03320//PPAR signaling pathway;ko05219//Bladder cancer	K01388;K01388;K01388;K01388;K01388;K01388	GO:0005576//extracellular region;GO:0031012//extracellular matrix	GO:0004175//endopeptidase activity;GO:0004222//metalloendopeptidase activity;GO:0004252//serine-type endopeptidase activity;GO:0008233//peptidase activity;GO:0008237//metallopeptidase activity;GO:0008270//zinc ion binding;GO:0016787//hydrolase activity;GO:0046872//metal ion binding	GO:0006508//proteolysis;GO:0016032//viral process;GO:0019221//cytokine-mediated signaling pathway;GO:0022617//extracellular matrix disassembly;GO:0030198//extracellular matrix organization;GO:0030574//collagen catabolic process;GO:0031334//positive regulation of protein complex assembly;GO:0044267//cellular protein metabolic process;GO:0050900//leukocyte migration;GO:0071492//cellular response to…
ENSG00000196782	156	288	1.16	2.33	1.16	2.33	1.00620514952671	1.38481220393152e-12	1.97650084585627e-11	MAML3	mastermind like transcriptional coactivator 3 [Source:HGNC Symbol;Acc:HGNC:16272]	Human Diseases;Organismal Systems;Environmental Information Processing	Infectious diseases;Immune system;Signal transduction	ko05165//Human papillomavirus infection;ko04658//Th1 and Th2 cell differentiation;ko04330//Notch signaling pathway	K06061;K06061;K06061	GO:0005634//nucleus;GO:0005654//nucleoplasm;GO:0016607//nuclear speck	GO:0003713//transcription coactivator activity	GO:0006367//transcription initiation from RNA polymerase II promoter;GO:0007219//Notch signaling pathway;GO:0007221//positive regulation of transcription of Notch receptor target;GO:0045747//positive regulation of Notch signaling pathway;GO:0045944//positive regulation of transcription by RNA polymerase II
ENSG00000196993	11.71	27.43	0.29	0.73	0.29	0.73	1.33184356375245	0.00954371522777407	0.0287537755139055	NPIPB9	nuclear pore complex interacting protein family member B9 [Source:HGNC Symbol;Acc:HGNC:41987]	-	-	-	-	GO:0005654//nucleoplasm	-	-
ENSG00000197142	834	320	12.63	5.27	12.63	5.27	-1.26097977215034	4.579050588288e-42	3.57892779313177e-40	ACSL5	acyl-CoA synthetase long chain family member 5 [Source:HGNC Symbol;Acc:HGNC:16526]	Metabolism;Organismal Systems;Cellular Processes;Organismal Systems;Organismal Systems;Metabolism;Metabolism;Cellular Processes;Metabolism	Global and overview maps;Environmental adaptation;Transport and catabolism;Endocrine system;Endocrine system;Global and overview maps;Lipid metabolism;Cell growth and death;Lipid metabolism	ko01100//Metabolic pathways;ko04714//Thermogenesis;ko04146//Peroxisome;ko03320//PPAR signaling pathway;ko04920//Adipocytokine signaling pathway;ko01212//Fatty acid metabolism;ko00071//Fatty acid degradation;ko04216//Ferroptosis;ko00061//Fatty acid biosynthesis	K01897;K01897;K01897;K01897;K01897;K01897;K01897;K01897;K01897	GO:0005654//nucleoplasm;GO:0005730//nucleolus;GO:0005739//mitochondrion;GO:0005741//mitochondrial outer membrane;GO:0005783//endoplasmic reticulum;GO:0005789//endoplasmic reticulum membrane;GO:0005886//plasma membrane;GO:0016020//membrane;GO:0016021//integral component of membrane	GO:0000166//nucleotide binding;GO:0003824//catalytic activity;GO:0003996//acyl-CoA ligase activity;GO:0004467//long-chain fatty acid-CoA ligase activity;GO:0005515//protein binding;GO:0005524//ATP binding;GO:0016874//ligase activity;GO:0047676//arachidonate-CoA ligase activity;GO:0102391//decanoate-CoA ligase activity	GO:0001676//long-chain fatty acid metabolic process;GO:0006629//lipid metabolic process;GO:0006631//fatty acid metabolic process;GO:0008610//lipid biosynthetic process;GO:0010747//positive regulation of plasma membrane long-chain fatty acid transport;GO:0035338//long-chain fatty-acyl-CoA biosynthetic process;GO:2001236//regulation of extrinsic apoptotic signaling pathway
ENSG00000197238	14	0	1.83	0.00	1.83	0.001	-10.8376279331714	0.000122626621599143	0.000590430395783096	H4C11	H4 clustered histone 11 [Source:HGNC Symbol;Acc:HGNC:4785]	Human Diseases;Human Diseases;Human Diseases	Immune diseases;Cancers;Substance dependence	ko05322//Systemic lupus erythematosus;ko05203//Viral carcinogenesis;ko05034//Alcoholism	K11254;K11254;K11254	GO:0000228//nuclear chromosome;GO:0000784//nuclear chromosome, telomeric region;GO:0000786//nucleosome;GO:0000788//nuclear nucleosome;GO:0005576//extracellular region;GO:0005634//nucleus;GO:0005654//nucleoplasm;GO:0005694//chromosome;GO:0016020//membrane;GO:0032991//protein-containing complex;GO:0042025//host cell nucleus;GO:0070062//extracellular exosome	GO:0003677//DNA binding;GO:0003723//RNA binding;GO:0005515//protein binding;GO:0019904//protein domain specific binding;GO:0046982//protein heterodimerization activity	GO:0000183//chromatin silencing at rDNA;GO:0006303//double-strand break repair via nonhomologous end joining;GO:0006334//nucleosome assembly;GO:0006335//DNA replication-dependent nucleosome assembly;GO:0006336//DNA replication-independent nucleosome assembly;GO:0006352//DNA-templated transcription, initiation;GO:0016233//telomere capping;GO:0032200//telomere organization;GO:0034080//CENP-A contai…
ENSG00000197273	33	13	2.81	1.20	2.81	1.2	-1.22753572461241	0.0114444885751698	0.0336500766784253	GUCA2A	guanylate cyclase activator 2A [Source:HGNC Symbol;Acc:HGNC:4682]	-	-	-	-	GO:0005576//extracellular region	GO:0005179//hormone activity;GO:0005515//protein binding;GO:0030250//guanylate cyclase activator activity	GO:0007165//signal transduction;GO:0007586//digestion;GO:0031284//positive regulation of guanylate cyclase activity
ENSG00000197329	651	1563	8.89	23.27	8.89	23.27	1.38821588657558	5.93064543503791e-94	2.03738358991581e-91	PELI1	pellino E3 ubiquitin protein ligase 1 [Source:HGNC Symbol;Acc:HGNC:8827]	-	-	-	-	GO:0000778//condensed nuclear chromosome kinetochore;GO:0005634//nucleus;GO:0005829//cytosol	GO:0004842//ubiquitin-protein transferase activity;GO:0005515//protein binding;GO:0016740//transferase activity;GO:0034450//ubiquitin-ubiquitin ligase activity;GO:0061630//ubiquitin protein ligase activity	GO:0000209//protein polyubiquitination;GO:0001819//positive regulation of cytokine production;GO:0008063//Toll signaling pathway;GO:0008592//regulation of Toll signaling pathway;GO:0016567//protein ubiquitination;GO:0030890//positive regulation of B cell proliferation;GO:0031398//positive regulation of protein ubiquitination;GO:0032088//negative regulation of NF-kappaB transcription factor activi…
ENSG00000197408	10	26	0.17	0.47	0.17	0.47	1.4671260104273	0.0039646852483498	0.0133408497696181	CYP2B6	cytochrome P450 family 2 subfamily B member 6 [Source:HGNC Symbol;Acc:HGNC:2615]	Metabolism;Metabolism;Metabolism;Metabolism;Metabolism	Global and overview maps;Xenobiotics biodegradation and metabolism;Lipid metabolism;Xenobiotics biodegradation and metabolism;Metabolism of cofactors and vitamins	ko01100//Metabolic pathways;ko00980//Metabolism of xenobiotics by cytochrome P450;ko00590//Arachidonic acid metabolism;ko00982//Drug metabolism - cytochrome P450;ko00830//Retinol metabolism	K17709;K17709;K17709;K17709;K17709	GO:0005737//cytoplasm;GO:0005783//endoplasmic reticulum;GO:0005789//endoplasmic reticulum membrane;GO:0016020//membrane;GO:0031090//organelle membrane;GO:0043231//intracellular membrane-bounded organelle	GO:0004497//monooxygenase activity;GO:0005506//iron ion binding;GO:0008390//testosterone 16-alpha-hydroxylase activity;GO:0008392//arachidonic acid epoxygenase activity;GO:0008395//steroid hydroxylase activity;GO:0016491//oxidoreductase activity;GO:0016705//oxidoreductase activity, acting on paired donors, with incorporation or reduction of molecular oxygen;GO:0016712//oxidoreductase activity, ac…	GO:0006082//organic acid metabolic process;GO:0006805//xenobiotic metabolic process;GO:0008202//steroid metabolic process;GO:0017144//drug metabolic process;GO:0019373//epoxygenase P450 pathway;GO:0042180//cellular ketone metabolic process;GO:0042738//exogenous drug catabolic process;GO:0055114//oxidation-reduction process
ENSG00000197444	89	39	1.22	0.58	1.22	0.58	-1.07275634243531	8.48366747957064e-05	0.000422809500702488	OGDHL	oxoglutarate dehydrogenase L [Source:HGNC Symbol;Acc:HGNC:25590]	Metabolism;Metabolism;Metabolism	Global and overview maps;Global and overview maps;Carbohydrate metabolism	ko01100//Metabolic pathways;ko01200//Carbon metabolism;ko00020//Citrate cycle (TCA cycle)	K00164;K00164;K00164	GO:0005739//mitochondrion;GO:0005759//mitochondrial matrix;GO:0045252//oxoglutarate dehydrogenase complex	GO:0004591//oxoglutarate dehydrogenase (succinyl-transferring) activity;GO:0005515//protein binding;GO:0016491//oxidoreductase activity;GO:0016624//oxidoreductase activity, acting on the aldehyde or oxo group of donors, disulfide as acceptor;GO:0030976//thiamine pyrophosphate binding;GO:0046872//metal ion binding	GO:0006096//glycolytic process;GO:0006099//tricarboxylic acid cycle;GO:0055114//oxidation-reduction process
ENSG00000197506	17	2	0.17	0.02	0.17	0.02	-3.08746284125034	0.00131833460952686	0.00507014809995595	SLC28A3	solute carrier family 28 member 3 [Source:HGNC Symbol;Acc:HGNC:16484]	-	-	-	-	GO:0005783//endoplasmic reticulum;GO:0005789//endoplasmic reticulum membrane;GO:0005886//plasma membrane;GO:0005887//integral component of plasma membrane;GO:0016020//membrane;GO:0016021//integral component of membrane;GO:0031526//brush border membrane	GO:0005337//nucleoside transmembrane transporter activity;GO:0005345//purine nucleobase transmembrane transporter activity;GO:0005415//nucleoside:sodium symporter activity;GO:0015213//uridine transmembrane transporter activity;GO:0015293//symporter activity;GO:0015389//pyrimidine- and adenine-specific:sodium symporter activity;GO:0015390//purine-specific nucleoside:sodium symporter activity	GO:0015855//pyrimidine nucleobase transport;GO:0015860//purine nucleoside transmembrane transport;GO:0015862//uridine transport;GO:0015864//pyrimidine nucleoside transport;GO:0035725//sodium ion transmembrane transport;GO:0072531//pyrimidine-containing compound transmembrane transport;GO:1901642//nucleoside transmembrane transport;GO:1904823//purine nucleobase transmembrane transport
ENSG00000197632	970	271	25.84	7.87	25.84	7.87	-1.71517052918644	1.15826024589482e-75	2.80488858235382e-73	SERPINB2	serpin family B member 2 [Source:HGNC Symbol;Acc:HGNC:8584]	Organismal Systems	Immune system	ko04610//Complement and coagulation cascades	K19821	GO:0005576//extracellular region;GO:0005615//extracellular space;GO:0005737//cytoplasm;GO:0005886//plasma membrane	GO:0004867//serine-type endopeptidase inhibitor activity;GO:0030414//peptidase inhibitor activity	GO:0010466//negative regulation of peptidase activity;GO:0010951//negative regulation of endopeptidase activity;GO:0035722//interleukin-12-mediated signaling pathway;GO:0042060//wound healing;GO:0042730//fibrinolysis;GO:0043066//negative regulation of apoptotic process
ENSG00000197753	32.63	87.39	0.45	1.29	0.45	1.29	1.51937415909358	5.45431750066178e-08	4.59095032021515e-07	LHFPL5	LHFPL tetraspan subfamily member 5 [Source:HGNC Symbol;Acc:HGNC:21253]	-	-	-	-	GO:0005886//plasma membrane;GO:0016020//membrane;GO:0016021//integral component of membrane;GO:0016324//apical plasma membrane;GO:0032421//stereocilium bundle;GO:0032426//stereocilium tip	GO:0005515//protein binding	GO:0006811//ion transport;GO:0007605//sensory perception of sound;GO:0050910//detection of mechanical stimulus involved in sensory perception of sound;GO:0050974//detection of mechanical stimulus involved in sensory perception;GO:0060088//auditory receptor cell stereocilium organization
ENSG00000197961	491	1091	4.66	9.95	4.66	9.95	1.09436657077673	5.49665734960904e-60	8.11966223684247e-58	ZNF121	zinc finger protein 121 [Source:HGNC Symbol;Acc:HGNC:12904]	Human Diseases	Infectious diseases	ko05168//Herpes simplex infection	K09228	GO:0005634//nucleus	GO:0000978//RNA polymerase II proximal promoter sequence-specific DNA binding;GO:0000981//DNA-binding transcription factor activity, RNA polymerase II-specific;GO:0003676//nucleic acid binding;GO:0003677//DNA binding;GO:0005515//protein binding;GO:0046872//metal ion binding	GO:0006357//regulation of transcription by RNA polymerase II
ENSG00000198074	83	32	2.60	1.09	2.6	1.09	-1.25418348825153	2.06618312691844e-05	0.00011504582416449	AKR1B10	aldo-keto reductase family 1 member B10 [Source:HGNC Symbol;Acc:HGNC:382]	Metabolism;Metabolism;Metabolism;Metabolism;Metabolism;Metabolism	Global and overview maps;Lipid metabolism;Carbohydrate metabolism;Carbohydrate metabolism;Carbohydrate metabolism;Metabolism of cofactors and vitamins	ko01100//Metabolic pathways;ko00561//Glycerolipid metabolism;ko00040//Pentose and glucuronate interconversions;ko00051//Fructose and mannose metabolism;ko00052//Galactose metabolism;ko00790//Folate biosynthesis	K00011;K00011;K00011;K00011;K00011;K00011	GO:0005576//extracellular region;GO:0005739//mitochondrion;GO:0005764//lysosome;GO:0005829//cytosol	GO:0001758//retinal dehydrogenase activity;GO:0004032//alditol:NADP+ 1-oxidoreductase activity;GO:0004033//aldo-keto reductase (NADP) activity;GO:0005515//protein binding;GO:0008106//alcohol dehydrogenase (NADP+) activity;GO:0016491//oxidoreductase activity;GO:0045550//geranylgeranyl reductase activity;GO:0047655//allyl-alcohol dehydrogenase activity;GO:0047718//indanol dehydrogenase activity;GO:…	GO:0001523//retinoid metabolic process;GO:0016488//farnesol catabolic process;GO:0042572//retinol metabolic process;GO:0044597//daunorubicin metabolic process;GO:0044598//doxorubicin metabolic process;GO:0055114//oxidation-reduction process;GO:0110095//cellular detoxification of aldehyde
ENSG00000198156	0	6.32	0.00	0.17	0.001	0.17	7.4093909361377	0.0156414095306755	0.0437438283958989	NPIPB6	nuclear pore complex interacting protein family member B6 [Source:HGNC Symbol;Acc:HGNC:37454]	-	-	-	-	GO:0005654//nucleoplasm	-	-
ENSG00000198157	100	183	4.82	10.36	4.82	10.36	1.10391895145659	2.40461315770287e-08	2.1143419979516e-07	HMGN5	high mobility group nucleosome binding domain 5 [Source:HGNC Symbol;Acc:HGNC:8013]	-	-	-	-	GO:0000785//chromatin;GO:0005634//nucleus;GO:0005654//nucleoplasm;GO:0005739//mitochondrion	GO:0003677//DNA binding;GO:0003682//chromatin binding;GO:0003723//RNA binding;GO:0031492//nucleosomal DNA binding	GO:0006325//chromatin organization;GO:0006355//regulation of transcription, DNA-templated;GO:0008284//positive regulation of cell proliferation;GO:0010628//positive regulation of gene expression;GO:0043066//negative regulation of apoptotic process;GO:0045893//positive regulation of transcription, DNA-templated;GO:0071157//negative regulation of cell cycle arrest
ENSG00000198482	197.95	274.89	2.60	5.55	2.6	5.55	1.09397614820901	1.25403972369769e-05	7.27599167260892e-05	ZNF808	zinc finger protein 808 [Source:HGNC Symbol;Acc:HGNC:33230]	Human Diseases	Infectious diseases	ko05168//Herpes simplex infection	K09228	GO:0005634//nucleus	GO:0000978//RNA polymerase II proximal promoter sequence-specific DNA binding;GO:0001228//DNA-binding transcription activator activity, RNA polymerase II-specific;GO:0003676//nucleic acid binding;GO:0003677//DNA binding;GO:0046872//metal ion binding	GO:0006355//regulation of transcription, DNA-templated;GO:0006357//regulation of transcription by RNA polymerase II;GO:0045944//positive regulation of transcription by RNA polymerase II
ENSG00000198626	240	55	1.67	0.40	1.67	0.4	-2.06177619758669	4.26761125812837e-25	1.60819269145593e-23	RYR2	ryanodine receptor 2 [Source:HGNC Symbol;Acc:HGNC:10484]	Environmental Information Processing;Environmental Information Processing;Human Diseases;Organismal Systems;Organismal Systems;Environmental Information Processing;Organismal Systems;Organismal Systems;Human Diseases;Organismal Systems;Organismal Systems;Human Diseases	Signal transduction;Signal transduction;Cardiovascular diseases;Endocrine system;Circulatory system;Signal transduction;Digestive system;Environmental adaptation;Cardiovascular diseases;Circulatory system;Endocrine system;Cardiovascular diseases	ko04020//Calcium signaling pathway;ko04024//cAMP signaling pathway;ko05414//Dilated cardiomyopathy (DCM);ko04921//Oxytocin signaling pathway;ko04261//Adrenergic signaling in cardiomyocytes;ko04371//Apelin signaling pathway;ko04972//Pancreatic secretion;ko04713//Circadian entrainment;ko05410//Hypertrophic cardiomyopathy (HCM);ko04260//Cardiac muscle contraction;ko04911//Insulin secretion;ko05412//…	K04962;K04962;K04962;K04962;K04962;K04962;K04962;K04962;K04962;K04962;K04962;K04962	GO:0005790//smooth endoplasmic reticulum;GO:0005886//plasma membrane;GO:0014701//junctional sarcoplasmic reticulum membrane;GO:0016020//membrane;GO:0016021//integral component of membrane;GO:0016529//sarcoplasmic reticulum;GO:0030017//sarcomere;GO:0030018//Z disc;GO:0030659//cytoplasmic vesicle membrane;GO:0032991//protein-containing complex;GO:0033017//sarcoplasmic reticulum membrane;GO:0034704/…	GO:0005216//ion channel activity;GO:0005219//ryanodine-sensitive calcium-release channel activity;GO:0005262//calcium channel activity;GO:0005509//calcium ion binding;GO:0005515//protein binding;GO:0005516//calmodulin binding;GO:0015278//calcium-release channel activity;GO:0019899//enzyme binding;GO:0019901//protein kinase binding;GO:0034236//protein kinase A catalytic subunit binding;GO:0034237/…	GO:0001666//response to hypoxia;GO:0002027//regulation of heart rate;GO:0003143//embryonic heart tube morphogenesis;GO:0003220//left ventricular cardiac muscle tissue morphogenesis;GO:0003300//cardiac muscle hypertrophy;GO:0005513//detection of calcium ion;GO:0006811//ion transport;GO:0006816//calcium ion transport;GO:0006874//cellular calcium ion homeostasis;GO:0007275//multicellular organism de…
ENSG00000198848	3	15	0.08	0.44	0.08	0.44	2.4594316186373	0.00444281126432207	0.0147249737483881	CES1	carboxylesterase 1 [Source:HGNC Symbol;Acc:HGNC:1863]	Metabolism	Xenobiotics biodegradation and metabolism	ko00983//Drug metabolism - other enzymes	K01044	GO:0005615//extracellular space;GO:0005737//cytoplasm;GO:0005783//endoplasmic reticulum;GO:0005788//endoplasmic reticulum lumen;GO:0005811//lipid droplet;GO:0005829//cytosol	GO:0004771//sterol esterase activity;GO:0004806//triglyceride lipase activity;GO:0005515//protein binding;GO:0016787//hydrolase activity;GO:0047374//methylumbelliferyl-acetate deacetylase activity;GO:0052689//carboxylic ester hydrolase activity;GO:0080030//methyl indole-3-acetate esterase activity	GO:0002003//angiotensin maturation;GO:0006695//cholesterol biosynthetic process;GO:0006805//xenobiotic metabolic process;GO:0008203//cholesterol metabolic process;GO:0009636//response to toxic substance;GO:0010875//positive regulation of cholesterol efflux;GO:0010887//negative regulation of cholesterol storage;GO:0016042//lipid catabolic process;GO:0030855//epithelial cell differentiation;GO:0042…
ENSG00000203857	58	261	1.83	17.09	1.83	17.09	3.2232368433921	3.41423056701748e-35	2.03366991677348e-33	HSD3B1	hydroxy-delta-5-steroid dehydrogenase, 3 beta- and steroid delta-isomerase 1 [Source:HGNC Symbol;Acc:HGNC:5217]	Metabolism;Human Diseases;Organismal Systems;Organismal Systems;Metabolism;Organismal Systems	Global and overview maps;Endocrine and metabolic diseases;Endocrine system;Endocrine system;Lipid metabolism;Endocrine system	ko01100//Metabolic pathways;ko04934//Cushing syndrome;ko04925//Aldosterone synthesis and secretion;ko04927//Cortisol synthesis and secretion;ko00140//Steroid hormone biosynthesis;ko04913//Ovarian Steroidogenesis	K00070;K00070;K00070;K00070;K00070;K00070	GO:0005730//nucleolus;GO:0005737//cytoplasm;GO:0005739//mitochondrion;GO:0005743//mitochondrial inner membrane;GO:0005758//mitochondrial intermembrane space;GO:0005783//endoplasmic reticulum;GO:0005789//endoplasmic reticulum membrane;GO:0016020//membrane;GO:0016021//integral component of membrane;GO:0030868//smooth endoplasmic reticulum membrane;GO:0031966//mitochondrial membrane;GO:0043231//intr…	GO:0000253//3-keto sterol reductase activity;GO:0003824//catalytic activity;GO:0003854//3-beta-hydroxy-delta5-steroid dehydrogenase activity;GO:0004769//steroid delta-isomerase activity;GO:0005515//protein binding;GO:0016491//oxidoreductase activity;GO:0016616//oxidoreductase activity, acting on the CH-OH group of donors, NAD or NADP as acceptor;GO:0016853//isomerase activity;GO:0047024//5alpha-a…	GO:0006629//lipid metabolic process;GO:0006694//steroid biosynthetic process;GO:0006702//androgen biosynthetic process;GO:0006703//estrogen biosynthetic process;GO:0006704//glucocorticoid biosynthetic process;GO:0006705//mineralocorticoid biosynthetic process;GO:0008152//metabolic process;GO:0008202//steroid metabolic process;GO:0008207//C21-steroid hormone metabolic process;GO:0021766//hippocamp…
ENSG00000204941	59	4	1.74	0.13	1.74	0.13	-3.74250377770764	3.27574884218657e-12	4.48464892463207e-11	PSG5	pregnancy specific beta-1-glycoprotein 5 [Source:HGNC Symbol;Acc:HGNC:9522]	-	-	-	-	GO:0005576//extracellular region	GO:0005515//protein binding	GO:0007565//female pregnancy
ENSG00000205420	465.9	86.98	10.25	2.08	10.25	2.08	-2.30096847625172	2.40465169116596e-55	3.17156381981282e-53	KRT6A	keratin 6A [Source:HGNC Symbol;Acc:HGNC:6443]	-	-	-	-	GO:0005634//nucleus;GO:0005829//cytosol;GO:0005882//intermediate filament;GO:0016020//membrane;GO:0045095//keratin filament;GO:0070062//extracellular exosome	GO:0005200//structural constituent of cytoskeleton;GO:0005515//protein binding	GO:0001899//negative regulation of cytolysis by symbiont of host cells;GO:0002009//morphogenesis of an epithelium;GO:0007010//cytoskeleton organization;GO:0008284//positive regulation of cell proliferation;GO:0030154//cell differentiation;GO:0031424//keratinization;GO:0042060//wound healing;GO:0050830//defense response to Gram-positive bacterium;GO:0051838//cytolysis by host of symbiont cells;GO:…
ENSG00000205426	344.81	121	9.07	3.47	9.07	3.47	-1.38616688795026	1.67509961606564e-21	4.83292412666437e-20	KRT81	keratin 81 [Source:HGNC Symbol;Acc:HGNC:6458]	-	-	-	-	GO:0005615//extracellular space;GO:0005829//cytosol;GO:0005882//intermediate filament;GO:0045095//keratin filament	GO:0005515//protein binding	GO:0031424//keratinization;GO:0070268//cornification
ENSG00000205572	98.91	187.68	3.18	12.30	3.18	12.3	1.95155964494225	3.6277839475672e-09	3.54898175320945e-08	SERF1B	small EDRK-rich factor 1B [Source:HGNC Symbol;Acc:HGNC:10756]	-	-	-	-	GO:0005634//nucleus;GO:0005737//cytoplasm;GO:0005829//cytosol;GO:0016020//membrane;GO:0016021//integral component of membrane;GO:0032991//protein-containing complex	GO:0003674//molecular_function;GO:0005515//protein binding	GO:0007399//nervous system development;GO:0031648//protein destabilization;GO:1990000//amyloid fibril formation
ENSG00000205609	26.88	104.46	0.45	1.89	0.45	1.89	2.0703893278914	2.03684096088392e-13	3.16718049201865e-12	EIF3CL	eukaryotic translation initiation factor 3 subunit C like [Source:HGNC Symbol;Acc:HGNC:26347]	Genetic Information Processing	Translation	ko03013//RNA transport	K03252	GO:0005737//cytoplasm;GO:0005852//eukaryotic translation initiation factor 3 complex;GO:0016282//eukaryotic 43S preinitiation complex;GO:0033290//eukaryotic 48S preinitiation complex	GO:0003723//RNA binding;GO:0003743//translation initiation factor activity;GO:0005515//protein binding;GO:0031369//translation initiation factor binding	GO:0001732//formation of cytoplasmic translation initiation complex;GO:0002183//cytoplasmic translational initiation;GO:0006412//translation;GO:0006413//translational initiation
ENSG00000205923	0	16.7	0.00	0.67	0.001	0.67	9.38801728534514	1.53628163094804e-05	8.77569692666837e-05	CEMP1	cementum protein 1 [Source:HGNC Symbol;Acc:HGNC:32553]	-	-	-	-	GO:0005634//nucleus;GO:0005654//nucleoplasm;GO:0005737//cytoplasm	GO:0005515//protein binding;GO:0046848//hydroxyapatite binding	GO:0008283//cell proliferation;GO:0030154//cell differentiation;GO:0031214//biomineral tissue development;GO:0042476//odontogenesis
ENSG00000213213	7	20.57	0.21	0.66	0.21	0.66	1.65207669657969	0.0126012247422284	0.0364847690890236	CCDC183	coiled-coil domain containing 183 [Source:HGNC Symbol;Acc:HGNC:28236]	-	-	-	-	-	GO:0005515//protein binding	-
ENSG00000213366	45.72	88.76	1.94	4.19	1.94	4.19	1.11089359151222	3.17681380663953e-05	0.000170771082793592	GSTM2	glutathione S-transferase mu 2 [Source:HGNC Symbol;Acc:HGNC:4634]	Metabolism;Human Diseases;Human Diseases;Human Diseases;Human Diseases;Metabolism;Metabolism;Human Diseases;Metabolism;Metabolism	Global and overview maps;Cancers;Cancers;Cardiovascular diseases;Cancers;Xenobiotics biodegradation and metabolism;Xenobiotics biodegradation and metabolism;Drug resistance;Xenobiotics biodegradation and metabolism;Metabolism of other amino acids	ko01100//Metabolic pathways;ko05200//Pathways in cancer;ko05225//Hepatocellular carcinoma;ko05418//Fluid shear stress and atherosclerosis;ko05204//Chemical carcinogenesis;ko00983//Drug metabolism - other enzymes;ko00980//Metabolism of xenobiotics by cytochrome P450;ko01524//Platinum drug resistance;ko00982//Drug metabolism - cytochrome P450;ko00480//Glutathione metabolism	K00799;K00799;K00799;K00799;K00799;K00799;K00799;K00799;K00799;K00799	GO:0005737//cytoplasm;GO:0005829//cytosol;GO:0016529//sarcoplasmic reticulum;GO:0045171//intercellular bridge;GO:0070062//extracellular exosome	GO:0004364//glutathione transferase activity;GO:0004602//glutathione peroxidase activity;GO:0005102//signaling receptor binding;GO:0005504//fatty acid binding;GO:0005515//protein binding;GO:0016740//transferase activity;GO:0019899//enzyme binding;GO:0042803//protein homodimerization activity;GO:0043295//glutathione binding	GO:0006749//glutathione metabolic process;GO:0010880//regulation of release of sequestered calcium ion into cytosol by sarcoplasmic reticulum;GO:0010881//regulation of cardiac muscle contraction by regulation of the release of sequestered calcium ion;GO:0014809//regulation of skeletal muscle contraction by regulation of release of sequestered calcium ion;GO:0018916//nitrobenzene metabolic process…
ENSG00000213420	5	20	0.10	0.77	0.1	0.77	2.94485844580754	0.00250938463256437	0.00896460212629767	GPC2	glypican 2 [Source:HGNC Symbol;Acc:HGNC:4450]	-	-	-	-	GO:0005576//extracellular region;GO:0005615//extracellular space;GO:0005783//endoplasmic reticulum;GO:0005796//Golgi lumen;GO:0005886//plasma membrane;GO:0009986//cell surface;GO:0016020//membrane;GO:0031225//anchored component of membrane;GO:0043202//lysosomal lumen;GO:0045202//synapse;GO:0046658//anchored component of plasma membrane;GO:0062023//collagen-containing extracellular matrix	GO:0005515//protein binding	GO:0001523//retinoid metabolic process;GO:0006024//glycosaminoglycan biosynthetic process;GO:0006027//glycosaminoglycan catabolic process;GO:0007224//smoothened signaling pathway;GO:0009966//regulation of signal transduction;GO:0010976//positive regulation of neuron projection development;GO:0016477//cell migration;GO:0030182//neuron differentiation;GO:1905475//regulation of protein localization …
ENSG00000213626	47	17	1.07	0.32	1.07	0.32	-1.74146698640115	0.000914566627557418	0.00364445055901758	LBH	LBH regulator of WNT signaling pathway [Source:HGNC Symbol;Acc:HGNC:29532]	-	-	-	-	GO:0005634//nucleus;GO:0005737//cytoplasm;GO:0032991//protein-containing complex	GO:0005515//protein binding	GO:0006355//regulation of transcription, DNA-templated;GO:0007275//multicellular organism development;GO:0010468//regulation of gene expression;GO:0030879//mammary gland development;GO:0033147//negative regulation of intracellular estrogen receptor signaling pathway;GO:0043408//regulation of MAPK cascade;GO:0045892//negative regulation of transcription, DNA-templated;GO:0045893//positive regulati…
ENSG00000213648	19.65	4.66	1.20	0.27	1.2	0.27	-2.15200309344505	0.00664207740384621	0.0210190161545879	SULT1A4	sulfotransferase family 1A member 4 [Source:HGNC Symbol;Acc:HGNC:30004]	Human Diseases	Cancers	ko05204//Chemical carcinogenesis	K01014	GO:0005737//cytoplasm;GO:0005829//cytosol	GO:0004062//aryl sulfotransferase activity;GO:0008146//sulfotransferase activity;GO:0016740//transferase activity	GO:0006584//catecholamine metabolic process;GO:0006629//lipid metabolic process;GO:0008202//steroid metabolic process;GO:0050427//3'-phosphoadenosine 5'-phosphosulfate metabolic process
ENSG00000213658	18	109	0.63	4.75	0.63	4.75	2.91450377971839	4.58593885254258e-19	1.13094305058028e-17	LAT	linker for activation of T cells [Source:HGNC Symbol;Acc:HGNC:18874]	Environmental Information Processing;Environmental Information Processing;Organismal Systems;Environmental Information Processing;Organismal Systems;Organismal Systems;Human Diseases;Organismal Systems;Organismal Systems;Organismal Systems;Human Diseases	Signal transduction;Signal transduction;Immune system;Signal transduction;Immune system;Immune system;Infectious disease: bacterial;Immune system;Immune system;Immune system;Cancer: overview	ko04014//Ras signaling pathway;ko04015//Rap1 signaling pathway;ko04650//Natural killer cell mediated cytotoxicity;ko04064//NF-kappa B signaling pathway;ko04666//Fc gamma R-mediated phagocytosis;ko04664//Fc epsilon RI signaling pathway;ko05135//Yersinia infection;ko04659//Th17 cell differentiation;ko04660//T cell receptor signaling pathway;ko04658//Th1 and Th2 cell differentiation;ko05235//PD-L1 e…	K07362;K07362;K07362;K07362;K07362;K07362;K07362;K07362;K07362;K07362;K07362	GO:0001772//immunological synapse;GO:0005794//Golgi apparatus;GO:0005886//plasma membrane;GO:0005911//cell-cell junction;GO:0008180//COP9 signalosome;GO:0016020//membrane;GO:0016021//integral component of membrane;GO:0045121//membrane raft	GO:0005515//protein binding;GO:0019901//protein kinase binding;GO:0030159//receptor signaling complex scaffold activity	GO:0000165//MAPK cascade;GO:0002250//adaptive immune response;GO:0002260//lymphocyte homeostasis;GO:0002376//immune system process;GO:0006954//inflammatory response;GO:0006955//immune response;GO:0007165//signal transduction;GO:0007229//integrin-mediated signaling pathway;GO:0007265//Ras protein signal transduction;GO:0010467//gene expression;GO:0019722//calcium-mediated signaling;GO:0035556//int…
ENSG00000213937	29	11	0.93	0.38	0.93	0.38	-1.29123129766445	0.0166958500866488	0.0462722509343296	CLDN9	claudin 9 [Source:HGNC Symbol;Acc:HGNC:2051]	Human Diseases;Cellular Processes;Human Diseases;Environmental Information Processing;Organismal Systems	Infectious diseases;Cellular community - eukaryotes;Infectious diseases;Signaling molecules and interaction;Immune system	ko05130//Pathogenic Escherichia coli infection;ko04530//Tight junction;ko05160//Hepatitis C;ko04514//Cell adhesion molecules (CAMs);ko04670//Leukocyte transendothelial migration	K06087;K06087;K06087;K06087;K06087	GO:0005886//plasma membrane;GO:0005923//bicellular tight junction;GO:0016020//membrane;GO:0016021//integral component of membrane;GO:0030054//cell junction;GO:0043231//intracellular membrane-bounded organelle	GO:0001618//virus receptor activity;GO:0005198//structural molecule activity;GO:0005515//protein binding;GO:0042802//identical protein binding	GO:0007155//cell adhesion;GO:0016032//viral process;GO:0016338//calcium-independent cell-cell adhesion via plasma membrane cell-adhesion molecules;GO:0045216//cell-cell junction organization;GO:0046718//viral entry into host cell;GO:0070830//bicellular tight junction assembly;GO:0120193//tight junction organization
ENSG00000214226	22	47	0.55	1.28	0.55	1.28	1.21864028647534	0.00111498222285465	0.00435958639386155	C17orf67	chromosome 17 open reading frame 67 [Source:HGNC Symbol;Acc:HGNC:27900]	-	-	-	-	GO:0005576//extracellular region	GO:0005515//protein binding	-
ENSG00000214595	48	89	0.30	0.62	0.3	0.62	1.04730571477836	0.000117869760183497	0.000571250688133406	EML6	EMAP like 6 [Source:HGNC Symbol;Acc:HGNC:35412]	-	-	-	-	GO:0005737//cytoplasm;GO:0005856//cytoskeleton;GO:0005874//microtubule	GO:0005515//protein binding;GO:0008017//microtubule binding	-
ENSG00000221878	61	25	1.76	0.75	1.76	0.75	-1.23061292814142	0.000459608722430141	0.00196249171707054	PSG7	pregnancy specific beta-1-glycoprotein 7 [Source:HGNC Symbol;Acc:HGNC:9524]	-	-	-	-	GO:0005576//extracellular region	-	GO:0007565//female pregnancy
ENSG00000221890	2	19	0.02	0.18	0.02	0.18	3.16992500144231	0.00012205553230317	0.000588447886156145	NPTXR	neuronal pentraxin receptor [Source:HGNC Symbol;Acc:HGNC:7954]	-	-	-	-	GO:0016020//membrane;GO:0016021//integral component of membrane;GO:0098978//glutamatergic synapse	GO:0046872//metal ion binding	GO:0098962//regulation of postsynaptic neurotransmitter receptor activity
ENSG00000221947	22	7	1.14	0.22	1.14	0.22	-2.37345839552744	0.0126012247422284	0.0364847690890236	XKR9	XK related 9 [Source:HGNC Symbol;Acc:HGNC:20937]	-	-	-	-	GO:0005886//plasma membrane;GO:0016020//membrane;GO:0016021//integral component of membrane	-	GO:0043652//engulfment of apoptotic cell;GO:0070782//phosphatidylserine exposure on apoptotic cell surface;GO:1902742//apoptotic process involved in development
ENSG00000224389	0	9.33	0.00	0.10	0.001	0.1	6.64385618977473	0.00195752238785994	0.007205711615616	C4B	complement C4B (Chido blood group) [Source:HGNC Symbol;Acc:HGNC:1324]	Human Diseases;Human Diseases;Organismal Systems;Human Diseases	Immune diseases;Infectious diseases;Immune system;Infectious diseases	ko05322//Systemic lupus erythematosus;ko05150//Staphylococcus aureus infection;ko04610//Complement and coagulation cascades;ko05133//Pertussis	K03989;K03989;K03989;K03989	GO:0005576//extracellular region;GO:0005615//extracellular space;GO:0005886//plasma membrane;GO:0030054//cell junction;GO:0030424//axon;GO:0030425//dendrite;GO:0042995//cell projection;GO:0044216//other organism cell;GO:0045202//synapse;GO:0070062//extracellular exosome;GO:0072562//blood microparticle	GO:0001848//complement binding;GO:0004866//endopeptidase inhibitor activity;GO:0005515//protein binding;GO:0030246//carbohydrate binding	GO:0002376//immune system process;GO:0006954//inflammatory response;GO:0006956//complement activation;GO:0006958//complement activation, classical pathway;GO:0008228//opsonization;GO:0010951//negative regulation of endopeptidase activity;GO:0030449//regulation of complement activation;GO:0032490//detection of molecule of bacterial origin;GO:0045087//innate immune response;GO:2000427//positive reg…
[truncated: 87 more rows]
